# Supplementary material for: Molecular Analysis of the Cold Tolerant Antarctic Nematode, Panagrolaimus davidi
Source: PLoS One. 2014 Aug 6;9(8):e104526. doi: 10.1371/journal.pone.0104526 (PMC4123951; doi:10.1371/journal.pone.0104526)
Supplement: File S2 — A listing of the transcriptome transcripts constructed from the EST and Illumina data with their corresponding match in the nr database at an e-value of 1e-10 or below. Only those transcripts with a match are represented. (TXT) [file pone.0104526.s002.txt]

CONTIG	LENGTH	ACCESSION_NO	E_VALUE	DESCRIPTION
PdU000001v1.1	8396	gi|308453050|ref|XP_003089282.1|	0	hypothetical protein CRE_21657 [Caenorhabditis remanei] &gt;gi|308241357|gb|EFO85309.1| hypothetical protein CRE_21657 [Caenorhabditis remanei]
PdU000004v1.1	7642	gi|324499441|gb|ADY39759.1|	0	Prolow-density lipoprotein receptor-related protein 1 [Ascaris suum]
PdU000006v1.1	7276	gi|324499828|gb|ADY39936.1|	8.31392e-92	Ubiquitin carboxyl-terminal hydrolase 7 [Ascaris suum]
PdU000007v1.1	6933	gi|224087565|ref|XP_002192768.1|	3.67785e-89	PREDICTED: similar to KIAA0700 protein [Taeniopygia guttata]
PdU000010v1.1	6879	gi|324500573|gb|ADY40266.1|	1.48759e-74	Baculoviral IAP repeat-containing protein 6, partial [Ascaris suum]
PdU000011v1.1	6711	gi|324499679|gb|ADY39869.1|	0	Talin-1 [Ascaris suum] &gt;gi|324499750|gb|ADY39901.1| Talin-1, partial [Ascaris suum]
PdU000012v1.1	6614	gi|170582914|ref|XP_001896346.1|	0	laminin alpha chain [Brugia malayi] &gt;gi|158596476|gb|EDP34814.1| laminin alpha chain, putative [Brugia malayi]
PdU000017v1.1	6395	gi|324499449|gb|ADY39763.1|	2.00351e-158	Nuclear anchorage protein 1 [Ascaris suum]
PdU000018v1.1	6340	gi|324499657|gb|ADY39859.1|	0	Chromodomain-helicase-DNA-binding protein 8 [Ascaris suum]
PdU000019v1.1	6287	gi|324499520|gb|ADY39795.1|	0	Laminin-like protein epi-1 [Ascaris suum]
PdU000020v1.1	6132	gi|312084759|ref|XP_003144405.1|	0	dynein heavy chain isotype 1B [Loa loa] &gt;gi|307760431|gb|EFO19665.1| dynein heavy chain isotype 1B [Loa loa]
PdU000021v1.1	6051	gi|324499756|gb|ADY39904.1|	0	Autophagy-related protein 2 B [Ascaris suum]
PdU000022v1.1	5944	gi|312076034|ref|XP_003140681.1|	0	hypothetical protein LOAG_05096 [Loa loa] &gt;gi|307764154|gb|EFO23388.1| hypothetical protein LOAG_05096 [Loa loa]
PdU000023v1.1	5937	gi|324500017|gb|ADY40022.1|	0	Ankyrin-1 [Ascaris suum]
PdU000025v1.1	5797	gi|324500398|gb|ADY40189.1|	0	Monensin-resistant 2 [Ascaris suum]
PdU000026v1.1	5769	gi|170578186|ref|XP_001894304.1|	0	hypothetical protein [Brugia malayi] &gt;gi|158599168|gb|EDP36857.1| conserved hypothetical protein [Brugia malayi]
PdU000028v1.1	5650	gi|324499841|gb|ADY39942.1|	0	U5 small nuclear ribonucleoprotein 200 kDa helicase [Ascaris suum]
PdU000029v1.1	5627	gi|324499677|gb|ADY39868.1|	0	Translational activator GCN1 [Ascaris suum]
PdU000031v1.1	5563	gi|324499649|gb|ADY39855.1|	0	Disco-interacting protein 2 C [Ascaris suum]
PdU000033v1.1	5527	gi|324499431|gb|ADY39755.1|	0	Titin [Ascaris suum]
PdU000035v1.1	5471	gi|324502334|gb|ADY41027.1|	0	RNA polymerase-associated protein CTR9 [Ascaris suum]
PdU000036v1.1	5469	gi|344280070|ref|XP_003411808.1|	9.32663e-157	PREDICTED: NFX1-type zinc finger-containing protein 1 [Loxodonta africana]
PdU000037v1.1	5391	gi|268558994|ref|XP_002637488.1|	4.12124e-157	C. briggsae CBR-TAG-38 protein [Caenorhabditis briggsae] &gt;gi|187024452|emb|CAP36496.1| CBR-TAG-38 protein [Caenorhabditis briggsae AF16]
PdU000038v1.1	5356	gi|324502346|gb|ADY41033.1|	0	Rho GTPase-activating protein 26 [Ascaris suum]
PdU000040v1.1	5273	gi|324499802|gb|ADY39925.1|	0	Protein unc-80, partial [Ascaris suum]
PdU000041v1.1	5206	gi|324500688|gb|ADY40316.1|	0	Regulatory-associated protein of mTOR [Ascaris suum]
PdU000042v1.1	5189	gi|324499436|gb|ADY39757.1|	1.02169e-104	Nucleoprotein TPR [Ascaris suum]
PdU000043v1.1	5195	gi|324500377|gb|ADY40179.1|	0	ABC transporter ced-7 [Ascaris suum]
PdU000044v1.1	5147	gi|341901213|gb|EGT57148.1|	5.67045e-148	hypothetical protein CAEBREN_05905 [Caenorhabditis brenneri]
PdU000045v1.1	5074	gi|312066710|ref|XP_003136399.1|	9.91764e-121	hypothetical protein LOAG_00811 [Loa loa] &gt;gi|307768424|gb|EFO27658.1| hypothetical protein LOAG_00811 [Loa loa]
PdU000046v1.1	5060	gi|324499455|gb|ADY39766.1|	0	Dynein heavy chain [Ascaris suum]
PdU000047v1.1	5033	gi|312076354|ref|XP_003140823.1|	1.50392e-36	hypothetical protein LOAG_05238 [Loa loa] &gt;gi|307764015|gb|EFO23249.1| hypothetical protein LOAG_05238 [Loa loa]
PdU000048v1.1	5039	gi|324502027|gb|ADY40895.1|	5.89116e-166	Tyrosine-protein phosphatase 2 [Ascaris suum]
PdU000049v1.1	4964	gi|324508203|gb|ADY43464.1|	3.2751e-177	Dentin matrix protein 4 [Ascaris suum]
PdU000050v1.1	4925	gi|119675665|gb|AAY84711.2|	0	dual oxidase [Meloidogyne incognita]
PdU000051v1.1	4908	gi|324499853|gb|ADY39947.1|	2.42737e-15	Death-inducer obliterator 1 [Ascaris suum]
PdU000052v1.1	4901	gi|341890838|gb|EGT46773.1|	0	hypothetical protein CAEBREN_24138 [Caenorhabditis brenneri]
PdU000054v1.1	4871	gi|193204318|ref|NP_495838.2|	0	PYRimidine biosynthesis family member (pyr-1) [Caenorhabditis elegans] &gt;gi|161352981|emb|CAA91059.2| Protein PYR-1 [Caenorhabditis elegans]
PdU000062v1.1	4724	gi|170588803|ref|XP_001899163.1|	0	plexin A [Brugia malayi] &gt;gi|158593376|gb|EDP31971.1| plexin A, putative [Brugia malayi]
PdU000063v1.1	4725	gi|170588121|ref|XP_001898822.1|	0	Pao retrotransposon peptidase family protein [Brugia malayi] &gt;gi|158593035|gb|EDP31630.1| Pao retrotransposon peptidase family protein [Brugia malayi]
PdU000065v1.1	4678	gi|308459320|ref|XP_003091982.1|	8.30006e-90	hypothetical protein CRE_09842 [Caenorhabditis remanei] &gt;gi|308254721|gb|EFO98673.1| hypothetical protein CRE_09842 [Caenorhabditis remanei]
PdU000066v1.1	4671	gi|324499830|gb|ADY39937.1|	0	Major antigen [Ascaris suum]
PdU000068v1.1	4662	gi|324500863|gb|ADY40393.1|	0	C-myc promoter-binding protein [Ascaris suum]
PdU000069v1.1	4631	gi|340724904|ref|XP_003400818.1|	3.08603e-12	PREDICTED: hypothetical protein LOC100651776 [Bombus terrestris]
PdU000073v1.1	4589	gi|170592669|ref|XP_001901087.1|	0	Phosphatidylinositol 3- and 4-kinase family protein [Brugia malayi] &gt;gi|158591154|gb|EDP29767.1| Phosphatidylinositol 3- and 4-kinase family protein [Brugia malayi]
PdU000074v1.1	4587	gi|324500546|gb|ADY40254.1|	0	Kinesin-like protein KIF21B [Ascaris suum]
PdU000075v1.1	4585	gi|324499938|gb|ADY39985.1|	0	DNA-directed RNA polymerase II subunit RPB1 [Ascaris suum]
PdU000076v1.1	4583	gi|324499488|gb|ADY39781.1|	0	Mesocentin [Ascaris suum]
PdU000078v1.1	4562	gi|308485054|ref|XP_003104726.1|	0	hypothetical protein CRE_23977 [Caenorhabditis remanei] &gt;gi|308257424|gb|EFP01377.1| hypothetical protein CRE_23977 [Caenorhabditis remanei]
PdU000081v1.1	4518	gi|324500967|gb|ADY40437.1|	0	Glycogen debranching enzyme [Ascaris suum]
PdU000082v1.1	4525	gi|324501076|gb|ADY40485.1|	0	WD repeat-containing protein 7 [Ascaris suum]
PdU000083v1.1	4506	gi|324500262|gb|ADY40129.1|	0	Juxtamembrane domain-associated catenin [Ascaris suum]
PdU000084v1.1	4495	gi|324499637|gb|ADY39849.1|	0	Teneurin-3 [Ascaris suum]
PdU000085v1.1	4500	gi|324501663|gb|ADY40737.1|	0	Tyrosine-protein kinase abl-1 [Ascaris suum]
PdU000087v1.1	4439	gi|268558586|ref|XP_002637284.1|	3.94197e-41	Hypothetical protein CBG18971 [Caenorhabditis briggsae] &gt;gi|187024248|emb|CAP36292.1| hypothetical protein CBG_18971 [Caenorhabditis briggsae AF16]
PdU000088v1.1	4439	gi|324500560|gb|ADY40260.1|	1.37307e-110	Ankyrin repeat and BTB/POZ domain-containing protein 2 [Ascaris suum]
PdU000089v1.1	4430	gi|324500763|gb|ADY40350.1|	0	Cullin-associated NEDD8-dissociated protein 1 [Ascaris suum]
PdU000092v1.1	4392	gi|324500375|gb|ADY40178.1|	0	DNA polymerase alpha catalytic subunit [Ascaris suum]
PdU000094v1.1	4367	gi|170587692|ref|XP_001898608.1|	3.28245e-149	Doublecortin family protein [Brugia malayi] &gt;gi|158593878|gb|EDP32472.1| Doublecortin family protein [Brugia malayi]
PdU000095v1.1	4360	gi|324500618|gb|ADY40284.1|	0	Plasma membrane calcium-transporting ATPase 2 [Ascaris suum]
PdU000096v1.1	4357	gi|324500889|gb|ADY40403.1|	0	Ras GTPase-activating-like protein [Ascaris suum]
PdU000097v1.1	4347	gi|324500275|gb|ADY40135.1|	0	Kinesin-like protein KIF13A [Ascaris suum]
PdU000100v1.1	4307	gi|324504798|gb|ADY42068.1|	0	ATP-dependent RNA helicase DDX41 [Ascaris suum]
PdU000102v1.1	4271	gi|324499711|gb|ADY39884.1|	0	Protein pad-1 [Ascaris suum]
PdU000103v1.1	4261	gi|193204288|ref|NP_001122600.1|	0	Multiple PDZ domain protein family member (mpz-1) [Caenorhabditis elegans] &gt;gi|154147329|emb|CAO82020.1| Protein MPZ-1, isoform f [Caenorhabditis elegans]
PdU000105v1.1	4248	gi|170585055|ref|XP_001897303.1|	6.56098e-70	Integrase core domain containing protein [Brugia malayi] &gt;gi|158595282|gb|EDP33848.1| Integrase core domain containing protein [Brugia malayi]
PdU000107v1.1	4235	gi|32563709|ref|NP_492524.2|	9.82591e-58	hypothetical protein F30A10.10 [Caenorhabditis elegans] &gt;gi|25809230|emb|CAB03026.2| Protein USP-48 [Caenorhabditis elegans]
PdU000109v1.1	4214	gi|324499653|gb|ADY39857.1|	3.97628e-51	Serine/threonine-protein kinase smg-1 [Ascaris suum]
PdU000110v1.1	4206	gi|324500900|gb|ADY40407.1|	4.1602e-117	Myosin light chain kinase 3 [Ascaris suum]
PdU000114v1.1	4198	gi|324506395|gb|ADY42733.1|	2.34156e-19	Chondroitin proteoglycan-2 [Ascaris suum]
PdU000115v1.1	4203	gi|341902030|gb|EGT57965.1|	1.28394e-25	hypothetical protein CAEBREN_25605 [Caenorhabditis brenneri]
PdU000117v1.1	4180	gi|324501406|gb|ADY40627.1|	0	Phospholipase D1 [Ascaris suum]
PdU000118v1.1	4185	gi|324502219|gb|ADY40978.1|	0	Integrin alpha pat-2 [Ascaris suum]
PdU000119v1.1	4174	gi|324500873|gb|ADY40397.1|	3.67804e-166	Mitogen-activated protein kinase kinase kinase 4 [Ascaris suum]
PdU000120v1.1	4169	gi|324500562|gb|ADY40261.1|	0	Chitin synthase 8 [Ascaris suum]
PdU000121v1.1	4165	gi|324501508|gb|ADY40670.1|	0	Nephrin [Ascaris suum]
PdU000124v1.1	4155	gi|324499664|gb|ADY39862.1|	0	Mesocentin [Ascaris suum]
PdU000125v1.1	4136	gi|324501399|gb|ADY40624.1|	0	Hemicentin-1, partial [Ascaris suum]
PdU000126v1.1	4130	gi|324501414|gb|ADY40631.1|	0	Eukaryotic translation initiation factor 3 subunit A [Ascaris suum]
PdU000127v1.1	4132	gi|324500742|gb|ADY40340.1|	0	RRP12-like protein [Ascaris suum]
PdU000128v1.1	4115	gi|312070119|ref|XP_003137999.1|	1.39547e-117	hypothetical protein LOAG_02413 [Loa loa] &gt;gi|307766837|gb|EFO26071.1| hypothetical protein LOAG_02413 [Loa loa]
PdU000129v1.1	4110	gi|324499724|gb|ADY39890.1|	0	Protein unc-80, partial [Ascaris suum]
PdU000131v1.1	4100	gi|268581377|ref|XP_002645672.1|	0	Hypothetical protein CBG07319 [Caenorhabditis briggsae]
PdU000132v1.1	4100	gi|324501388|gb|ADY40620.1|	0	Multidrug resistance protein 1 [Ascaris suum]
PdU000133v1.1	4095	gi|341877038|gb|EGT32973.1|	0	CBN-MYO-1 protein [Caenorhabditis brenneri]
PdU000134v1.1	4087	gi|324501786|gb|ADY40792.1|	0	Contactin [Ascaris suum]
PdU000135v1.1	4075	gi|324500105|gb|ADY40060.1|	0	Unknown [Ascaris suum]
PdU000137v1.1	4050	gi|324501248|gb|ADY40557.1|	2.55441e-156	Daple-like protein, partial [Ascaris suum]
PdU000141v1.1	4021	gi|324500455|gb|ADY40215.1|	0	Golgi apparatus protein 1 [Ascaris suum]
PdU000142v1.1	4040	gi|324501672|gb|ADY40741.1|	0	Liprin-alpha [Ascaris suum]
PdU000147v1.1	4005	gi|324500969|gb|ADY40438.1|	4.65046e-118	Structural maintenance of chromosomes protein 1A [Ascaris suum]
PdU000148v1.1	3996	gi|324500541|gb|ADY40252.1|	0	RNA-dependent RNA polymerase EGO-1 [Ascaris suum] &gt;gi|333440978|gb|AEF32764.1| RdRP1 [Ascaris suum]
PdU000149v1.1	3993	gi|324499978|gb|ADY40004.1|	0	Transcription initiation factor TFIID subunit 1 [Ascaris suum]
PdU000152v1.1	3983	gi|324500039|gb|ADY40032.1|	0	DNA polymerase epsilon catalytic subunit A, partial [Ascaris suum]
PdU000153v1.1	3975	gi|341885608|gb|EGT41543.1|	2.43369e-135	CBN-SNF-12 protein [Caenorhabditis brenneri]
PdU000154v1.1	3974	gi|170592593|ref|XP_001901049.1|	0	VAB-10A protein [Brugia malayi] &gt;gi|158591116|gb|EDP29729.1| VAB-10A protein, putative [Brugia malayi]
PdU000155v1.1	3968	gi|308501939|ref|XP_003113154.1|	0	hypothetical protein CRE_25529 [Caenorhabditis remanei] &gt;gi|308265455|gb|EFP09408.1| hypothetical protein CRE_25529 [Caenorhabditis remanei]
PdU000156v1.1	3961	gi|324502376|gb|ADY41046.1|	0	Pleckstriny domain-containing family H member 1 [Ascaris suum]
PdU000157v1.1	3952	gi|324500993|gb|ADY40448.1|	5.08686e-101	Forkhead box protein O [Ascaris suum]
PdU000158v1.1	3936	gi|112257438|gb|ABI14559.1|	0	UNC-79 [Caenorhabditis elegans]
PdU000159v1.1	3923	gi|324500117|gb|ADY40066.1|	4.82134e-144	Mediator of RNA polymerase II transcription subunit 12 [Ascaris suum]
PdU000160v1.1	3913	gi|297829816|ref|XP_002882790.1|	8.97746e-175	photoperiod-independent early flowering 1 [Arabidopsis lyrata subsp. lyrata] &gt;gi|297328630|gb|EFH59049.1| photoperiod-independent early flowering 1 [Arabidopsis lyrata subsp. lyrata]
PdU000162v1.1	3888	gi|324499510|gb|ADY39790.1|	0	Microtubule-actin cross-linking factor 1 [Ascaris suum]
PdU000164v1.1	3888	gi|324501246|gb|ADY40556.1|	0	Structural maintenance of chromosomes protein 3 [Ascaris suum]
PdU000165v1.1	3884	gi|324499717|gb|ADY39887.1|	0	Laminin-like protein lam-2 [Ascaris suum]
PdU000166v1.1	3875	gi|170588633|ref|XP_001899078.1|	4.0908e-87	Ubiquitin carboxyl-terminal hydrolase family protein [Brugia malayi] &gt;gi|158593291|gb|EDP31886.1| Ubiquitin carboxyl-terminal hydrolase family protein [Brugia malayi]
PdU000167v1.1	3877	gi|324503822|gb|ADY41653.1|	7.55554e-158	Glutamate receptor-interacting protein 1 [Ascaris suum]
PdU000168v1.1	3867	gi|170580754|ref|XP_001895395.1|	0	chondroitin disaccharide polymerase [Brugia malayi] &gt;gi|158597680|gb|EDP35760.1| chondroitin disaccharide polymerase, putative [Brugia malayi]
PdU000169v1.1	3871	gi|308477764|ref|XP_003101095.1|	1.0967e-132	CRE-TWK-2 protein [Caenorhabditis remanei] &gt;gi|308264226|gb|EFP08179.1| CRE-TWK-2 protein [Caenorhabditis remanei]
PdU000170v1.1	3862	gi|324501295|gb|ADY40579.1|	0	Serine/threonine-protein phosphatase 6 regulatory ankyrin repeat subunit B [Ascaris suum]
PdU000171v1.1	3835	gi|324501406|gb|ADY40627.1|	6.73399e-167	Phospholipase D1 [Ascaris suum]
PdU000172v1.1	3851	gi|17569143|ref|NP_509901.1|	0	P-GlycoProtein related family member (pgp-3) [Caenorhabditis elegans] &gt;gi|29429184|sp|P34713.2|PGP3_CAEEL RecName: Full=Multidrug resistance protein pgp-3; AltName: Full=P-glycoprotein C; AltName: Full=P-glycoprotein-related protein 3 &gt;gi|3881645|emb|CAA91495.1| Protein PGP-3 [Caenorhabditis elegans]
PdU000173v1.1	3838	gi|324499919|gb|ADY39977.1|	1.49191e-73	Fanconi anemia group D2 protein [Ascaris suum]
PdU000176v1.1	3817	gi|156389675|ref|XP_001635116.1|	8.19226e-48	predicted protein [Nematostella vectensis] &gt;gi|156222206|gb|EDO43053.1| predicted protein [Nematostella vectensis]
PdU000177v1.1	3805	gi|324501460|gb|ADY40651.1|	7.33189e-73	RB1-inducible coiled-coil protein 1 [Ascaris suum]
PdU000178v1.1	3805	gi|324501579|gb|ADY40701.1|	0	Phosphorylase b kinase regulatory subunit beta [Ascaris suum]
PdU000180v1.1	3793	gi|324501446|gb|ADY40645.1|	3.82908e-114	Pleckstriny domain-containing family G member 6 [Ascaris suum]
PdU000181v1.1	3794	gi|170590018|ref|XP_001899770.1|	2.73387e-128	hAT family dimerisation domain containing protein [Brugia malayi] &gt;gi|158592896|gb|EDP31492.1| hAT family dimerisation domain containing protein [Brugia malayi]
PdU000182v1.1	3794	gi|268571311|ref|XP_002641003.1|	0	C. briggsae CBR-TAT-1 protein [Caenorhabditis briggsae]
PdU000183v1.1	3794	gi|324501782|gb|ADY40790.1|	0	FH1/FH2 domain-containing protein 3 [Ascaris suum]
PdU000184v1.1	3763	gi|324501074|gb|ADY40484.1|	1.97966e-171	Tag-278 [Ascaris suum]
PdU000185v1.1	3773	gi|209489463|gb|ACI49222.1|	6.16538e-64	hypothetical protein Csp3_JD05.007 [Caenorhabditis angaria]
PdU000186v1.1	3774	gi|170589661|ref|XP_001899592.1|	5.03192e-74	C2 domain containing protein [Brugia malayi] &gt;gi|158593805|gb|EDP32400.1| C2 domain containing protein [Brugia malayi]
PdU000187v1.1	3772	gi|324500597|gb|ADY40276.1|	0	Phosphatidylinositol 3-kinase age-1 [Ascaris suum]
PdU000190v1.1	3757	gi|324500567|gb|ADY40263.1|	8.06e-157	Contactin-associated protein [Ascaris suum]
PdU000191v1.1	3754	gi|260831340|ref|XP_002610617.1|	1.67908e-154	hypothetical protein BRAFLDRAFT_202604 [Branchiostoma floridae] &gt;gi|229295984|gb|EEN66627.1| hypothetical protein BRAFLDRAFT_202604 [Branchiostoma floridae]
PdU000194v1.1	3742	gi|170585496|ref|XP_001897519.1|	0	symbol [Brugia malayi] &gt;gi|158595066|gb|EDP33641.1| symbol, putative [Brugia malayi]
PdU000195v1.1	3740	gi|324500604|gb|ADY40279.1|	1.57033e-27	WD repeat-containing protein 59 [Ascaris suum]
PdU000196v1.1	3734	gi|324501263|gb|ADY40564.1|	1.02254e-119	Protein unc-33 [Ascaris suum]
PdU000197v1.1	3713	gi|324501551|gb|ADY40688.1|	0	Vacuolar protein sorting-associated protein 54 [Ascaris suum]
PdU000198v1.1	3716	gi|324503411|gb|ADY41485.1|	0	Myosin-VI [Ascaris suum]
PdU000199v1.1	3719	gi|312079356|ref|XP_003142138.1|	2.90445e-82	hypothetical protein LOAG_06552 [Loa loa] &gt;gi|307762697|gb|EFO21931.1| hypothetical protein LOAG_06552 [Loa loa]
PdU000200v1.1	3716	gi|324499610|gb|ADY39836.1|	0	Furry-like protein [Ascaris suum]
PdU000202v1.1	3707	gi|324500839|gb|ADY40383.1|	0	THO complex subunit 2 [Ascaris suum]
PdU000203v1.1	3711	gi|324501741|gb|ADY40772.1|	0	AP-1 complex subunit beta-1 [Ascaris suum]
PdU000204v1.1	3711	gi|324501053|gb|ADY40475.1|	0	Netrin receptor DCC [Ascaris suum]
PdU000205v1.1	3708	gi|170588169|ref|XP_001898846.1|	2.00865e-75	Choline/ethanolamine kinase family protein [Brugia malayi] &gt;gi|158593059|gb|EDP31654.1| Choline/ethanolamine kinase family protein [Brugia malayi]
PdU000206v1.1	3697	gi|351060661|emb|CCD68379.1|	0	Protein D1044.2, isoform b [Caenorhabditis elegans]
PdU000207v1.1	3699	gi|324501827|gb|ADY40809.1|	0	Neurexin-4 [Ascaris suum]
PdU000208v1.1	3684	gi|32566156|ref|NP_501620.2|	0	hypothetical protein Y11D7A.14 [Caenorhabditis elegans] &gt;gi|26985908|emb|CAA21588.2| Protein Y11D7A.14 [Caenorhabditis elegans]
PdU000209v1.1	3681	gi|324500606|gb|ADY40280.1|	3.6876e-138	Citron Rho-interacting kinase [Ascaris suum]
PdU000210v1.1	3680	gi|170590488|ref|XP_001900004.1|	8.08723e-77	SMC family, C-terminal domain containing protein [Brugia malayi] &gt;gi|158592636|gb|EDP31234.1| SMC family, C-terminal domain containing protein [Brugia malayi]
PdU000211v1.1	3679	gi|321450840|gb|EFX62704.1|	1.50004e-14	hypothetical protein DAPPUDRAFT_229967 [Daphnia pulex]
PdU000212v1.1	3672	gi|324500541|gb|ADY40252.1|	2.96827e-71	RNA-dependent RNA polymerase EGO-1 [Ascaris suum] &gt;gi|333440978|gb|AEF32764.1| RdRP1 [Ascaris suum]
PdU000213v1.1	3671	gi|170585466|ref|XP_001897504.1|	0	SNF2 family N-terminal domain containing protein [Brugia malayi] &gt;gi|158595051|gb|EDP33626.1| SNF2 family N-terminal domain containing protein [Brugia malayi]
PdU000214v1.1	3675	gi|312079285|ref|XP_003142108.1|	5.0094e-111	TK/EGFR protein kinase [Loa loa] &gt;gi|307762728|gb|EFO21962.1| TK/EGFR protein kinase [Loa loa]
PdU000215v1.1	3664	gi|308503280|ref|XP_003113824.1|	0	CRE-DGK-5 protein [Caenorhabditis remanei] &gt;gi|308263783|gb|EFP07736.1| CRE-DGK-5 protein [Caenorhabditis remanei]
PdU000216v1.1	3659	gi|268564508|ref|XP_002639131.1|	3.32306e-14	Hypothetical protein CBG14951 [Caenorhabditis briggsae]
PdU000217v1.1	3658	gi|324502328|gb|ADY41024.1|	8.13504e-146	Leucine-rich repeats and immunoglobulin-like domains protein 3 [Ascaris suum]
PdU000218v1.1	3651	gi|170585484|ref|XP_001897513.1|	0	Heavy chain, unconventional myosin protein 7 [Brugia malayi] &gt;gi|158595060|gb|EDP33635.1| Heavy chain, unconventional myosin protein 7, putative [Brugia malayi]
PdU000219v1.1	3649	gi|268574858|ref|XP_002642408.1|	0	C. briggsae CBR-NHL-1 protein [Caenorhabditis briggsae] &gt;gi|187033763|emb|CAP27051.1| CBR-NHL-1 protein [Caenorhabditis briggsae AF16]
PdU000220v1.1	3649	gi|341886078|gb|EGT42013.1|	1.68849e-34	hypothetical protein CAEBREN_04782 [Caenorhabditis brenneri]
PdU000222v1.1	3626	gi|324502989|gb|ADY41306.1|	0	Calsyntenin-2 [Ascaris suum]
PdU000223v1.1	3634	gi|17564374|ref|NP_505312.1|	3.02736e-76	hypothetical protein T19A5.1 [Caenorhabditis elegans] &gt;gi|351063910|emb|CCD72149.1| Protein T19A5.1 [Caenorhabditis elegans]
PdU000224v1.1	3629	gi|324501197|gb|ADY40535.1|	0	Solute carrier family 12 member 4 [Ascaris suum]
PdU000226v1.1	3598	gi|324499451|gb|ADY39764.1|	3.07582e-97	Band 4.1-like protein 1 [Ascaris suum]
PdU000227v1.1	3593	gi|324501173|gb|ADY40524.1|	3.8069e-164	Serine/threonine-protein phosphatase 4 regulatory subunit 3A [Ascaris suum]
PdU000228v1.1	3608	gi|324500307|gb|ADY40148.1|	0	Regulator of nonsense transcripts 1 [Ascaris suum]
PdU000232v1.1	3601	gi|324505395|gb|ADY42320.1|	0	BTB/POZ domain-containing protein KCTD3 [Ascaris suum]
PdU000233v1.1	3593	gi|341874203|gb|EGT30138.1|	0	hypothetical protein CAEBREN_23566 [Caenorhabditis brenneri]
PdU000235v1.1	3592	gi|268566173|ref|XP_002639653.1|	0	C. briggsae CBR-SUP-17 protein [Caenorhabditis briggsae]
PdU000239v1.1	3573	gi|324499610|gb|ADY39836.1|	0	Furry-like protein [Ascaris suum]
PdU000240v1.1	3572	gi|324501237|gb|ADY40552.1|	3.95176e-12	Mediator of RNA polymerase II transcription subunit 1.1 [Ascaris suum]
PdU000241v1.1	3571	gi|281211574|gb|EFA85736.1|	2.0837e-29	hypothetical protein PPL_00966 [Polysphondylium pallidum PN500]
PdU000243v1.1	3565	gi|324502012|gb|ADY40889.1|	3.81445e-124	Anion exchange protein 3 [Ascaris suum]
PdU000244v1.1	3551	gi|324501068|gb|ADY40481.1|	0	Ankyrin repeat and FYVE domain-containing protein 1 [Ascaris suum]
PdU000247v1.1	3535	gi|324500929|gb|ADY40421.1|	0	SLIT-ROBO Rho GTPase-activating protein 1 [Ascaris suum]
PdU000248v1.1	3535	gi|307210905|gb|EFN87237.1|	9.54498e-35	Protein translocase subunit secA [Harpegnathos saltator]
PdU000249v1.1	3539	gi|324499534|gb|ADY39802.1|	0	Vacuolar protein sorting-associated protein 13D [Ascaris suum]
PdU000250v1.1	3535	gi|324502930|gb|ADY41280.1|	0	TBC1 domain family member 9 [Ascaris suum]
PdU000251v1.1	3535	gi|324499787|gb|ADY39918.1|	1.60936e-74	Pecanex-like protein 1 [Ascaris suum]
PdU000253v1.1	3532	gi|170581742|ref|XP_001895816.1|	0	Formin Homology 2 Domain containing protein [Brugia malayi] &gt;gi|158597109|gb|EDP35335.1| Formin Homology 2 Domain containing protein [Brugia malayi]
PdU000254v1.1	3524	gi|324499762|gb|ADY39907.1|	0	Phosphatidylinositol 4-kinase alpha [Ascaris suum]
PdU000258v1.1	3507	gi|324499719|gb|ADY39888.1|	0	Neurobeachin [Ascaris suum]
PdU000260v1.1	3500	gi|324500851|gb|ADY40388.1|	0	Serine/threonine-protein kinase atr [Ascaris suum]
PdU000261v1.1	3493	gi|308495025|ref|XP_003109701.1|	3.11066e-171	CRE-MIG-15 protein [Caenorhabditis remanei] &gt;gi|308245891|gb|EFO89843.1| CRE-MIG-15 protein [Caenorhabditis remanei]
PdU000262v1.1	3493	gi|298709435|emb|CBJ31341.1|	2.48328e-27	conserved unknown protein [Ectocarpus siliculosus]
PdU000263v1.1	3490	gi|341900342|gb|EGT56277.1|	1.11101e-35	CBN-DIE-1 protein [Caenorhabditis brenneri]
PdU000265v1.1	3486	gi|348514299|ref|XP_003444678.1|	1.11507e-19	PREDICTED: E3 ubiquitin-protein ligase BRE1A-like [Oreochromis niloticus]
PdU000267v1.1	3480	gi|170576853|ref|XP_001893791.1|	2.84821e-116	hypothetical protein [Brugia malayi] &gt;gi|158599994|gb|EDP37371.1| conserved hypothetical protein [Brugia malayi]
PdU000268v1.1	3470	gi|312069940|ref|XP_003137916.1|	3.95333e-126	type III restriction enzyme [Loa loa] &gt;gi|307766923|gb|EFO26157.1| type III restriction enzyme [Loa loa]
PdU000270v1.1	3469	gi|324500311|gb|ADY40150.1|	1.049e-94	Intersectin-1 [Ascaris suum]
PdU000271v1.1	3464	gi|324499711|gb|ADY39884.1|	0	Protein pad-1 [Ascaris suum]
PdU000272v1.1	3461	gi|312070656|ref|XP_003138247.1|	0	hypothetical protein LOAG_02662 [Loa loa] &gt;gi|307766588|gb|EFO25822.1| hypothetical protein LOAG_02662 [Loa loa]
PdU000273v1.1	3454	gi|324502024|gb|ADY40894.1|	0	DNA-directed RNA polymerase I subunit RPA2 [Ascaris suum]
PdU000274v1.1	3453	gi|312095329|ref|XP_003148320.1|	1.39519e-14	hypothetical protein LOAG_12760 [Loa loa] &gt;gi|307756515|gb|EFO15749.1| hypothetical protein LOAG_12760 [Loa loa]
PdU000276v1.1	3442	gi|341900044|gb|EGT55979.1|	2.61925e-130	hypothetical protein CAEBREN_17783 [Caenorhabditis brenneri]
PdU000280v1.1	3424	gi|324502856|gb|ADY41250.1|	0	Importin-7 [Ascaris suum]
PdU000281v1.1	3421	gi|324499566|gb|ADY39817.1|	0	DmX-like protein 1 [Ascaris suum]
PdU000282v1.1	3419	gi|268575674|ref|XP_002642816.1|	0	Hypothetical protein CBG21212 [Caenorhabditis briggsae]
PdU000283v1.1	3412	gi|324509592|gb|ADY44030.1|	6.62437e-118	Transducin-like enhancer protein 4, partial [Ascaris suum]
PdU000286v1.1	3411	gi|324502233|gb|ADY40984.1|	0	Diacylglycerol kinase theta [Ascaris suum]
PdU000288v1.1	3408	gi|308454775|ref|XP_003089982.1|	5.57624e-133	hypothetical protein CRE_15808 [Caenorhabditis remanei] &gt;gi|308267505|gb|EFP11458.1| hypothetical protein CRE_15808 [Caenorhabditis remanei]
PdU000289v1.1	3403	gi|170580859|ref|XP_001895438.1|	4.98948e-49	Zinc finger, C2H2 type family protein [Brugia malayi] &gt;gi|158597616|gb|EDP35715.1| Zinc finger, C2H2 type family protein [Brugia malayi]
PdU000290v1.1	3407	gi|324509377|gb|ADY43948.1|	8.80476e-54	E3 ubiquitin-protein ligase RING2 [Ascaris suum]
PdU000291v1.1	3403	gi|262225499|emb|CAA91463.2|	0	Protein PGP-4, isoform a [Caenorhabditis elegans]
PdU000292v1.1	3400	gi|281211574|gb|EFA85736.1|	1.90287e-32	hypothetical protein PPL_00966 [Polysphondylium pallidum PN500]
PdU000293v1.1	3399	gi|324499880|gb|ADY39959.1|	0	A disintegrin and metalloproteinase with thrombospondin motifs gon-1 [Ascaris suum]
PdU000295v1.1	3388	gi|268535120|ref|XP_002632693.1|	0	Hypothetical protein CBG21624 [Caenorhabditis briggsae]
PdU000297v1.1	3390	gi|340382857|ref|XP_003389934.1|	4.63767e-172	PREDICTED: neurogenic locus notch homolog protein 1-like [Amphimedon queenslandica]
PdU000298v1.1	3391	gi|312088786|ref|XP_003145994.1|	0	DNA-dependent RNA polymerase [Loa loa] &gt;gi|307758842|gb|EFO18076.1| DNA-dependent RNA polymerase [Loa loa]
PdU000300v1.1	3377	gi|324499851|gb|ADY39946.1|	0	Activating signal cointegrator 1 complex subunit 3 [Ascaris suum]
PdU000304v1.1	3359	gi|324500681|gb|ADY40313.1|	0	Protein patched 1 [Ascaris suum]
PdU000305v1.1	3365	gi|324503596|gb|ADY41559.1|	0	Vinculin, partial [Ascaris suum]
PdU000306v1.1	3361	gi|324501967|gb|ADY40871.1|	0	ATP-dependent zinc metalloprotease YME1 [Ascaris suum]
PdU000309v1.1	3358	gi|324501892|gb|ADY40838.1|	0	Cysteine-rich motor neuron 1 protein [Ascaris suum]
PdU000311v1.1	3350	gi|324502176|gb|ADY40960.1|	1.812e-144	Sodium/potassium-transporting ATPase subunit alpha-4 [Ascaris suum]
PdU000312v1.1	3346	gi|324500418|gb|ADY40198.1|	0	Protein flightless-1 [Ascaris suum]
PdU000313v1.1	3350	gi|324502792|gb|ADY41225.1|	0	Adenylate cyclase type 5 [Ascaris suum]
PdU000314v1.1	3347	gi|324505578|gb|ADY42396.1|	0	Acetyl-coenzyme A synthetase [Ascaris suum]
PdU000316v1.1	3333	gi|324501760|gb|ADY40781.1|	0	Vigilin [Ascaris suum]
PdU000317v1.1	3323	gi|324499864|gb|ADY39952.1|	0	Tyrosine-protein phosphatase Lar-like protein [Ascaris suum]
PdU000319v1.1	3315	gi|307193657|gb|EFN76346.1|	1.90405e-45	hypothetical protein EAI_06448 [Harpegnathos saltator] &gt;gi|307193892|gb|EFN76503.1| hypothetical protein EAI_04294 [Harpegnathos saltator] &gt;gi|307193949|gb|EFN76519.1| hypothetical protein EAI_15971 [Harpegnathos saltator] &gt;gi|307195839|gb|EFN77637.1| hypothetical protein EAI_04668 [Harpegnathos saltator] &gt;gi|307197184|gb|EFN78509.1| hypothetical protein EAI_13073 [Harpegnathos saltat…
PdU000320v1.1	3322	gi|324505409|gb|ADY42326.1|	1.33296e-131	IQ motif and SEC7 domain-containing protein 1 [Ascaris suum]
PdU000323v1.1	3308	gi|324501332|gb|ADY40596.1|	2.62682e-79	Nuclear pore complex protein 15 [Ascaris suum]
PdU000325v1.1	3305	gi|324501464|gb|ADY40653.1|	2.48469e-37	Remodeling and spacing factor 1 [Ascaris suum]
PdU000328v1.1	3303	gi|312083616|ref|XP_003143936.1|	3.96053e-152	nucleotidyl transferase [Loa loa] &gt;gi|307760899|gb|EFO20133.1| nucleotidyl transferase [Loa loa]
PdU000330v1.1	3299	gi|324499579|gb|ADY39823.1|	0	Neprilysin-1 [Ascaris suum]
PdU000333v1.1	3296	gi|312071137|ref|XP_003138469.1|	0	beige/BEACH domain-containing protein [Loa loa] &gt;gi|307766366|gb|EFO25600.1| beige/BEACH domain-containing protein [Loa loa]
PdU000334v1.1	3293	gi|351051443|emb|CCD74142.1|	1.30284e-62	Protein Y69A2AR.31 [Caenorhabditis elegans]
PdU000335v1.1	3295	gi|341903392|gb|EGT59327.1|	0	CBN-MRP-4 protein [Caenorhabditis brenneri]
PdU000336v1.1	3297	gi|324501875|gb|ADY40830.1|	0	Inactive phospholipase C-like protein 1 [Ascaris suum]
PdU000338v1.1	3291	gi|170579134|ref|XP_001894693.1|	0	thyroid receptor interacting protein 12 [Brugia malayi] &gt;gi|158598595|gb|EDP36458.1| thyroid receptor interacting protein 12, putative [Brugia malayi]
PdU000339v1.1	3285	gi|308496227|ref|XP_003110301.1|	9.56463e-82	CRE-RPM-1 protein [Caenorhabditis remanei] &gt;gi|308243642|gb|EFO87594.1| CRE-RPM-1 protein [Caenorhabditis remanei]
PdU000340v1.1	3284	gi|312073591|ref|XP_003139589.1|	0	U-box domain-containing protein [Loa loa] &gt;gi|307765245|gb|EFO24479.1| U-box domain-containing protein [Loa loa]
PdU000341v1.1	3274	gi|324501265|gb|ADY40565.1|	0	Trafficking protein particle complex subunit 9 [Ascaris suum]
PdU000343v1.1	3274	gi|341901754|gb|EGT57689.1|	5.82431e-63	hypothetical protein CAEBREN_12552 [Caenorhabditis brenneri]
PdU000344v1.1	3277	gi|324503234|gb|ADY41409.1|	9.09515e-141	Lethal(2) giant larvae protein 2 [Ascaris suum]
PdU000346v1.1	3266	gi|324501718|gb|ADY40762.1|	5.70506e-127	Neural cell adhesion molecule 1 [Ascaris suum]
PdU000348v1.1	3268	gi|324502582|gb|ADY41136.1|	1.14421e-143	Chromodomain-helicase-DNA-binding protein 1-like protein [Ascaris suum]
PdU000350v1.1	3264	gi|115532134|ref|NP_001023521.2|	2.37225e-157	EPS (human endocytosis) related family member (eps-8) [Caenorhabditis elegans] &gt;gi|82775247|emb|CAE45095.2| Protein EPS-8, isoform d [Caenorhabditis elegans]
PdU000351v1.1	3268	gi|324501034|gb|ADY40466.1|	2.31622e-128	Roquin [Ascaris suum]
PdU000352v1.1	3263	gi|312078465|ref|XP_003141750.1|	8.7158e-43	hypothetical protein LOAG_06166 [Loa loa] &gt;gi|307763086|gb|EFO22320.1| hypothetical protein LOAG_06166 [Loa loa]
PdU000353v1.1	3259	gi|170591242|ref|XP_001900379.1|	0	sterile alpha and TIR motif containing protein 1 isoform a, putative [Brugia malayi] &gt;gi|158591991|gb|EDP30593.1| sterile alpha and TIR motif containing protein 1 isoform a, putative [Brugia malayi]
PdU000356v1.1	3255	gi|324502283|gb|ADY41004.1|	0	Disintegrin and metalloproteinase domain-containing protein 22 [Ascaris suum]
PdU000357v1.1	3253	gi|324502176|gb|ADY40960.1|	0	Sodium/potassium-transporting ATPase subunit alpha-4 [Ascaris suum]
PdU000358v1.1	3244	gi|193211255|ref|NP_508174.2|	3.0202e-104	Male ABnormal family member (mab-7) [Caenorhabditis elegans] &gt;gi|334351011|sp|Q95Q39.2|MAB7_CAEEL RecName: Full=Protein male abnormal 7 &gt;gi|57918583|gb|AAW59416.1| MAB-7 [Caenorhabditis elegans] &gt;gi|351062602|emb|CCD70627.1| Protein MAB-7 [Caenorhabditis elegans]
PdU000359v1.1	3251	gi|268574430|ref|XP_002642192.1|	3.97563e-88	Hypothetical protein CBG18160 [Caenorhabditis briggsae] &gt;gi|187025194|emb|CAP35661.1| hypothetical protein CBG_18160 [Caenorhabditis briggsae AF16]
PdU000361v1.1	3229	gi|324502696|gb|ADY41185.1|	3.85324e-51	FERM domain-containing protein 6 [Ascaris suum]
PdU000362v1.1	3235	gi|127743|sp|P02566.1|MYO4_CAEEL	0	RecName: Full=Myosin-4; AltName: Full=Myosin heavy chain B; Short=MHC B; AltName: Full=Uncoordinated protein 54 &gt;gi|156400|gb|AAA28124.1| myosin heavy chain [Caenorhabditis elegans]
PdU000363v1.1	3235	gi|324499780|gb|ADY39915.1|	8.34721e-155	Unknown [Ascaris suum]
PdU000364v1.1	3243	gi|324499595|gb|ADY39829.1|	4.86676e-70	Neurogenic locus notch protein 1 [Ascaris suum]
PdU000366v1.1	3231	gi|308503174|ref|XP_003113771.1|	1.91782e-159	hypothetical protein CRE_26104 [Caenorhabditis remanei] &gt;gi|308263730|gb|EFP07683.1| hypothetical protein CRE_26104 [Caenorhabditis remanei]
PdU000367v1.1	3230	gi|268567223|ref|XP_002639923.1|	0	C. briggsae CBR-JPH-1 protein [Caenorhabditis briggsae] &gt;gi|187032821|emb|CAP28117.1| CBR-JPH-1 protein [Caenorhabditis briggsae AF16]
PdU000368v1.1	3229	gi|17559268|ref|NP_503858.1|	0	Transbilayer Amphipath Transporters (subfamily IV P-type ATPase) family member (tat-6) [Caenorhabditis elegans] &gt;gi|351059015|emb|CCD66878.1| Protein TAT-6 [Caenorhabditis elegans]
PdU000369v1.1	3223	gi|312069940|ref|XP_003137916.1|	1.38592e-117	type III restriction enzyme [Loa loa] &gt;gi|307766923|gb|EFO26157.1| type III restriction enzyme [Loa loa]
PdU000370v1.1	3213	gi|312083039|ref|XP_003143694.1|	1.6205e-142	hypothetical protein LOAG_08114 [Loa loa] &gt;gi|307761140|gb|EFO20374.1| hypothetical protein LOAG_08114 [Loa loa]
PdU000371v1.1	3221	gi|363752599|ref|XP_003646516.1|	1.91708e-34	hypothetical protein Ecym_4678 [Eremothecium cymbalariae DBVPG#7215] &gt;gi|356890151|gb|AET39699.1| hypothetical protein Ecym_4678 [Eremothecium cymbalariae DBVPG#7215]
PdU000373v1.1	3215	gi|71996347|ref|NP_508221.3|	0	hypothetical protein T13G4.3 [Caenorhabditis elegans] &gt;gi|373219368|emb|CCD67541.1| Protein TMC-1 [Caenorhabditis elegans]
PdU000374v1.1	3217	gi|341890633|gb|EGT46568.1|	3.33769e-71	hypothetical protein CAEBREN_25896 [Caenorhabditis brenneri]
PdU000376v1.1	3210	gi|324500801|gb|ADY40367.1|	0	Helicase SKI2W [Ascaris suum]
PdU000377v1.1	3209	gi|324499942|gb|ADY39987.1|	0	HEAT repeat-containing protein 5B [Ascaris suum]
PdU000379v1.1	3201	gi|324502986|gb|ADY41305.1|	0	E3 ubiquitin-protein ligase HERC4 [Ascaris suum]
PdU000381v1.1	3199	gi|341880103|gb|EGT36038.1|	6.2102e-94	hypothetical protein CAEBREN_03709 [Caenorhabditis brenneri]
PdU000383v1.1	3201	gi|170588729|ref|XP_001899126.1|	0	WD-repeat protein 10 [Brugia malayi] &gt;gi|158593339|gb|EDP31934.1| WD-repeat protein 10, putative [Brugia malayi]
PdU000384v1.1	3197	gi|324499951|gb|ADY39991.1|	0	Nipped-B-like protein pqn-85 [Ascaris suum]
PdU000385v1.1	3194	gi|324504054|gb|ADY41751.1|	0	General vesicular transport factor p115 [Ascaris suum]
PdU000388v1.1	3184	gi|71980616|ref|NP_491606.2|	1.52479e-84	hypothetical protein C09D4.4 [Caenorhabditis elegans] &gt;gi|351049846|emb|CCD63890.1| Protein C09D4.4, isoform b [Caenorhabditis elegans]
PdU000389v1.1	3181	gi|324499758|gb|ADY39905.1|	0	Voltage-dependent T-type calcium channel subunit alpha-1H [Ascaris suum]
PdU000390v1.1	3182	gi|324504635|gb|ADY42000.1|	0	Monocarboxylate transporter 5 [Ascaris suum]
PdU000391v1.1	3183	gi|324502565|gb|ADY41128.1|	0	Protein retinal degeneration B [Ascaris suum]
PdU000392v1.1	3184	gi|324500344|gb|ADY40164.1|	0	Plexin-2 [Ascaris suum]
PdU000394v1.1	3178	gi|324509295|gb|ADY43914.1|	1.21326e-174	DnaJ subfamily C member 11 [Ascaris suum]
PdU000395v1.1	3169	gi|324500988|gb|ADY40446.1|	2.40977e-98	Tyrosine-protein kinase kin-25 [Ascaris suum]
PdU000396v1.1	3169	gi|341902707|gb|EGT58642.1|	0	CBN-MYO-5 protein [Caenorhabditis brenneri]
PdU000397v1.1	3176	gi|170591959|ref|XP_001900737.1|	1.41743e-98	Leucine Rich Repeat family protein [Brugia malayi] &gt;gi|158591889|gb|EDP30492.1| Leucine Rich Repeat family protein [Brugia malayi]
PdU000398v1.1	3161	gi|170587304|ref|XP_001898417.1|	4.86731e-83	MBOAT family protein [Brugia malayi] &gt;gi|158594141|gb|EDP32729.1| MBOAT family protein [Brugia malayi]
PdU000399v1.1	3158	gi|324500084|gb|ADY40050.1|	1.05829e-162	Adapter protein unc-53 [Ascaris suum]
PdU000400v1.1	3163	gi|312077272|ref|XP_003141231.1|	9.28136e-159	hypothetical protein LOAG_05646 [Loa loa] &gt;gi|307763609|gb|EFO22843.1| hypothetical protein LOAG_05646 [Loa loa]
PdU000401v1.1	3171	gi|170591572|ref|XP_001900544.1|	0	Type III restriction enzyme, res subunit family protein [Brugia malayi] &gt;gi|158592156|gb|EDP30758.1| Type III restriction enzyme, res subunit family protein [Brugia malayi]
PdU000402v1.1	3144	gi|324511292|gb|ADY44708.1|	3.60873e-171	Ligand-gated ion channel 4 [Ascaris suum]
PdU000403v1.1	3160	gi|212645948|ref|NP_502249.3|	1.73324e-72	TRPA cation channel homolog family member (trpa-1) [Caenorhabditis elegans] &gt;gi|205831270|sp|Q18297.5|TRPA1_CAEEL RecName: Full=Transient receptor potential cation channel subfamily A member 1 homolog &gt;gi|186929594|emb|CAA96603.3| Protein TRPA-1 [Caenorhabditis elegans]
PdU000404v1.1	3150	gi|324503796|gb|ADY41643.1|	0	Transportin-1 [Ascaris suum]
PdU000405v1.1	3155	gi|170588189|ref|XP_001898856.1|	0	cation channel family protein [Brugia malayi] &gt;gi|158593069|gb|EDP31664.1| cation channel family protein [Brugia malayi]
PdU000406v1.1	3141	gi|324500665|gb|ADY40306.1|	1.98256e-161	1-phosphatidylinositol-3-phosphate 5-kinase [Ascaris suum]
PdU000407v1.1	3133	gi|242015222|ref|XP_002428271.1|	2.94054e-56	ubiquitin specific protease, putative [Pediculus humanus corporis] &gt;gi|212512845|gb|EEB15533.1| ubiquitin specific protease, putative [Pediculus humanus corporis]
PdU000408v1.1	3129	gi|324503051|gb|ADY41331.1|	1.37318e-146	WD repeat-containing protein 47 [Ascaris suum]
PdU000409v1.1	3131	gi|324503641|gb|ADY41578.1|	0	Lysosomal alpha-mannosidase [Ascaris suum]
PdU000410v1.1	3130	gi|268552375|ref|XP_002634170.1|	0	Hypothetical protein CBG01737 [Caenorhabditis briggsae] &gt;gi|74847278|sp|Q623T0.1|ODO1_CAEBR RecName: Full=2-oxoglutarate dehydrogenase, mitochondrial; AltName: Full=2-oxoglutarate dehydrogenase complex component E1; Short=OGDC-E1; AltName: Full=Alpha-ketoglutarate dehydrogenase; Flags: Precursor &gt;gi|187037980|emb|CAP22897.1| hypothetical protein CBG_01737 [Caenorhabditis briggsae AF16]
PdU000413v1.1	3121	gi|324500677|gb|ADY40311.1|	4.61972e-94	Tectonin beta-propeller repeat-containing protein 2 [Ascaris suum]
PdU000414v1.1	3127	gi|312077602|ref|XP_003141376.1|	1.88855e-79	hypothetical protein LOAG_05791 [Loa loa] &gt;gi|307763459|gb|EFO22693.1| hypothetical protein LOAG_05791 [Loa loa]
PdU000415v1.1	3118	gi|312067820|ref|XP_003136923.1|	9.75668e-44	piwi domain-containing protein [Loa loa] &gt;gi|307767912|gb|EFO27146.1| piwi domain-containing protein [Loa loa]
PdU000416v1.1	3119	gi|341882191|gb|EGT38126.1|	0	hypothetical protein CAEBREN_13929 [Caenorhabditis brenneri]
PdU000417v1.1	3096	gi|312076452|ref|XP_003140867.1|	8.53438e-133	hypothetical protein LOAG_05282 [Loa loa] &gt;gi|307763967|gb|EFO23201.1| hypothetical protein LOAG_05282 [Loa loa]
PdU000418v1.1	3106	gi|324503902|gb|ADY41685.1|	2.36474e-82	Phosphatidylinositol-3,4,5-trisphosphate 3-phosphatase and dual-specificity protein phosphatase PTEN [Ascaris suum]
PdU000419v1.1	3107	gi|170589489|ref|XP_001899506.1|	0	Receptor family ligand binding region containing protein [Brugia malayi] &gt;gi|158593719|gb|EDP32314.1| Receptor family ligand binding region containing protein [Brugia malayi]
PdU000420v1.1	3090	gi|324501010|gb|ADY40455.1|	0	Peroxidasin [Ascaris suum]
PdU000421v1.1	3097	gi|341878895|gb|EGT34830.1|	1.1075e-39	hypothetical protein CAEBREN_29086 [Caenorhabditis brenneri]
PdU000422v1.1	3101	gi|341896461|gb|EGT52396.1|	0	hypothetical protein CAEBREN_18885 [Caenorhabditis brenneri]
PdU000424v1.1	3100	gi|324500518|gb|ADY40242.1|	0	Neprilysin-1 [Ascaris suum]
PdU000425v1.1	3099	gi|312078568|ref|XP_003141795.1|	0	hypothetical protein LOAG_06211 [Loa loa] &gt;gi|307763041|gb|EFO22275.1| hypothetical protein LOAG_06211 [Loa loa]
PdU000426v1.1	3098	gi|307207975|gb|EFN85534.1|	3.94136e-154	E3 ubiquitin-protein ligase HECW2 [Harpegnathos saltator]
PdU000427v1.1	3079	gi|324502539|gb|ADY41117.1|	1.42993e-55	Protein SON [Ascaris suum]
PdU000428v1.1	3071	gi|324500257|gb|ADY40127.1|	0	Phorbol ester/diacylglycerol-binding protein unc-13 [Ascaris suum]
PdU000429v1.1	3088	gi|324501145|gb|ADY40513.1|	4.62391e-163	WD repeat-containing protein [Ascaris suum]
PdU000434v1.1	3077	gi|324499532|gb|ADY39801.1|	0	Titin [Ascaris suum]
PdU000438v1.1	3073	gi|170586498|ref|XP_001898016.1|	0	Valyl-tRNA synthetase [Brugia malayi] &gt;gi|158594411|gb|EDP32995.1| Valyl-tRNA synthetase, putative [Brugia malayi]
PdU000439v1.1	3073	gi|324499689|gb|ADY39874.1|	1.21269e-155	Kalirin [Ascaris suum] &gt;gi|324499707|gb|ADY39882.1| Kalirin [Ascaris suum]
PdU000440v1.1	3072	gi|324500940|gb|ADY40426.1|	0	Myosin-Ig [Ascaris suum]
PdU000441v1.1	3071	gi|268577993|ref|XP_002643979.1|	0	C. briggsae CBR-PGP-3 protein [Caenorhabditis briggsae]
PdU000442v1.1	3066	gi|324500508|gb|ADY40238.1|	0	Calcium-dependent secretion activator [Ascaris suum]
PdU000446v1.1	3056	gi|324501435|gb|ADY40640.1|	0	Unknown [Ascaris suum]
PdU000447v1.1	3053	gi|324504064|gb|ADY41755.1|	0	Unknown [Ascaris suum]
PdU000449v1.1	3051	gi|324509587|gb|ADY44028.1|	1.12072e-169	HBS1-like protein, partial [Ascaris suum]
PdU000451v1.1	3039	gi|324502621|gb|ADY41151.1|	3.2175e-84	Worm-specific Argonaute WAGO-new2 [Ascaris suum] &gt;gi|333440968|gb|AEF32759.1| WAGO-3 [Ascaris suum]
PdU000453v1.1	3043	gi|324501971|gb|ADY40873.1|	2.70176e-115	Worm-specific Argonaute WAGO-new1 [Ascaris suum] &gt;gi|333440966|gb|AEF32758.1| WAGO-2 [Ascaris suum]
PdU000454v1.1	3040	gi|324506854|gb|ADY42914.1|	1.13117e-121	WW domain-containing protein tag-325 [Ascaris suum]
PdU000457v1.1	3027	gi|324502655|gb|ADY41166.1|	1.77271e-167	Replication factor C subunit 1 [Ascaris suum]
PdU000458v1.1	3032	gi|324500616|gb|ADY40283.1|	0	Non-lysosomal glucosylceramidase [Ascaris suum]
PdU000460v1.1	3032	gi|308477618|ref|XP_003101022.1|	7.53892e-17	hypothetical protein CRE_17322 [Caenorhabditis remanei] &gt;gi|308264153|gb|EFP08106.1| hypothetical protein CRE_17322 [Caenorhabditis remanei]
PdU000462v1.1	3023	gi|170584659|ref|XP_001897112.1|	7.47782e-33	hypothetical protein [Brugia malayi] &gt;gi|158595481|gb|EDP34033.1| conserved hypothetical protein [Brugia malayi]
PdU000463v1.1	3023	gi|324499532|gb|ADY39801.1|	0	Titin [Ascaris suum]
PdU000464v1.1	3024	gi|324502174|gb|ADY40959.1|	0	Serine/threonine-protein kinase par-1 [Ascaris suum]
PdU000465v1.1	3011	gi|170580900|ref|XP_001895454.1|	7.8969e-59	Pre-SET motif family protein [Brugia malayi] &gt;gi|158597592|gb|EDP35700.1| Pre-SET motif family protein [Brugia malayi]
PdU000466v1.1	3013	gi|324499536|gb|ADY39803.1|	0	E3 ubiquitin-protein ligase rpm-1 [Ascaris suum]
PdU000468v1.1	3010	gi|324499651|gb|ADY39856.1|	0	DNA-directed RNA polymerase I subunit RPA1 [Ascaris suum]
PdU000469v1.1	2996	gi|324502629|gb|ADY41155.1|	0	DNA excision repair protein ERCC-6, partial [Ascaris suum]
PdU000472v1.1	2998	gi|324500569|gb|ADY40264.1|	2.02326e-131	Ral guanine nucleotide dissociation stimulator-like protein 1 [Ascaris suum]
PdU000473v1.1	3003	gi|341886183|gb|EGT42118.1|	4.6133e-59	CBN-HSP-1 protein [Caenorhabditis brenneri]
PdU000474v1.1	2996	gi|324502467|gb|ADY41086.1|	0	Argonaute ALG-1 [Ascaris suum] &gt;gi|333440952|gb|AEF32751.1| ALG-1 [Ascaris suum]
PdU000475v1.1	3001	gi|324503306|gb|ADY41439.1|	0	Electrogenic sodium bicarbonate cotransporter 1 [Ascaris suum]
PdU000477v1.1	2993	gi|324499940|gb|ADY39986.1|	0	Tyrosine-protein phosphatase 10D [Ascaris suum]
PdU000478v1.1	2989	gi|312085220|ref|XP_003144592.1|	0	U5 snRNP-associated protein [Loa loa] &gt;gi|307760244|gb|EFO19478.1| U5 snRNP-associated protein [Loa loa]
PdU000481v1.1	2990	gi|324514933|gb|ADY46034.1|	6.70754e-18	INO80 complex subunit E [Ascaris suum]
PdU000483v1.1	2983	gi|324506562|gb|ADY42799.1|	4.59403e-160	Protein humpback-2 [Ascaris suum]
PdU000484v1.1	2986	gi|324499561|gb|ADY39815.1|	0	Lysosomal-trafficking regulator [Ascaris suum]
PdU000485v1.1	2982	gi|324502966|gb|ADY41296.1|	1.80334e-47	WD repeat-containing protein 24 [Ascaris suum]
PdU000487v1.1	2978	gi|83699693|gb|ABC40752.1|	0	myosin heavy chain [Haemonchus contortus]
PdU000488v1.1	2972	gi|71995446|ref|NP_001023960.1|	7.93611e-104	AcetylCholine Receptor family member (acr-17) [Caenorhabditis elegans] &gt;gi|351058613|emb|CCD66098.1| Protein ACR-17, isoform a [Caenorhabditis elegans]
PdU000489v1.1	2981	gi|170574221|ref|XP_001892715.1|	1.88254e-129	Immunoglobulin I-set domain containing protein [Brugia malayi] &gt;gi|158601525|gb|EDP38418.1| Immunoglobulin I-set domain containing protein [Brugia malayi]
PdU000490v1.1	2938	gi|309357686|emb|CAP35176.2|	5.54142e-142	hypothetical protein CBG_17547 [Caenorhabditis briggsae AF16]
PdU000491v1.1	2970	gi|324502580|gb|ADY41135.1|	0	Leucine-rich repeat-containing protein 15 [Ascaris suum]
PdU000493v1.1	2968	gi|324500388|gb|ADY40184.1|	0	CD109 antigen [Ascaris suum]
PdU000494v1.1	2967	gi|324502104|gb|ADY40926.1|	2.41589e-169	Zinc finger protein 277 [Ascaris suum]
PdU000495v1.1	2961	gi|312089198|ref|XP_003146154.1|	5.76315e-155	hypothetical protein LOAG_10582 [Loa loa] &gt;gi|307758682|gb|EFO17916.1| hypothetical protein LOAG_10582 [Loa loa]
PdU000496v1.1	2968	gi|324504131|gb|ADY41785.1|	0	WD repeat-containing protein 36 [Ascaris suum]
PdU000497v1.1	2957	gi|324502207|gb|ADY40973.1|	0	Maltase-glucoamylase [Ascaris suum]
PdU000498v1.1	2964	gi|324509442|gb|ADY43972.1|	3.4621e-75	Gut esterase 1 [Ascaris suum]
PdU000499v1.1	2962	gi|324501948|gb|ADY40862.1|	0	Myosin-XV [Ascaris suum]
PdU000502v1.1	2955	gi|324519590|gb|ADY47423.1|	4.56854e-27	Cyclic AMP response element-binding protein B [Ascaris suum]
PdU000503v1.1	2949	gi|324503933|gb|ADY41697.1|	3.61118e-24	Histone-lysine N-methyltransferase, H3 lysine-79 specific, partial [Ascaris suum]
PdU000504v1.1	2943	gi|221118296|ref|XP_002164234.1|	1.54105e-75	PREDICTED: hypothetical protein [Hydra magnipapillata]
PdU000506v1.1	2945	gi|324504684|gb|ADY42021.1|	0	Dual specificity tyrosine-phosphorylation-regulated kinase mbk-2 [Ascaris suum]
PdU000507v1.1	2938	gi|324501971|gb|ADY40873.1|	2.1402e-85	Worm-specific Argonaute WAGO-new1 [Ascaris suum] &gt;gi|333440966|gb|AEF32758.1| WAGO-2 [Ascaris suum]
PdU000511v1.1	2939	gi|324501066|gb|ADY40480.1|	1.60679e-157	Rapamycin-insensitive companion of mTOR [Ascaris suum]
PdU000512v1.1	2922	gi|221118296|ref|XP_002164234.1|	2.4339e-81	PREDICTED: hypothetical protein [Hydra magnipapillata]
PdU000513v1.1	2931	gi|268579923|ref|XP_002644944.1|	1.26852e-154	C. briggsae CBR-DHS-28 protein [Caenorhabditis briggsae]
PdU000514v1.1	2932	gi|170579138|ref|XP_001894695.1|	4.36997e-147	ATP-dependent RNA helicase An3 [Brugia malayi] &gt;gi|158598597|gb|EDP36460.1| ATP-dependent RNA helicase An3, putative [Brugia malayi]
PdU000516v1.1	2930	gi|268531458|ref|XP_002630855.1|	0	Hypothetical protein CBG02570 [Caenorhabditis briggsae]
PdU000517v1.1	2921	gi|324505515|gb|ADY42369.1|	0	Cleft lip and palate transmembrane protein 1 [Ascaris suum]
PdU000518v1.1	2932	gi|324509694|gb|ADY44066.1|	7.50608e-123	Serine/threonine-protein kinase 32A [Ascaris suum]
PdU000519v1.1	2927	gi|324504490|gb|ADY41941.1|	8.61753e-103	LIM domain and actin-binding protein 1 [Ascaris suum]
PdU000520v1.1	2923	gi|324500920|gb|ADY40417.1|	5.67651e-38	Integrator complex subunit 6 [Ascaris suum]
PdU000521v1.1	2900	gi|170587844|ref|XP_001898684.1|	8.70319e-31	ring finger-H2 protein [Brugia malayi] &gt;gi|158593954|gb|EDP32548.1| ring finger-H2 protein, putative [Brugia malayi]
PdU000522v1.1	2920	gi|341884444|gb|EGT40379.1|	6.23948e-53	hypothetical protein CAEBREN_31998 [Caenorhabditis brenneri]
PdU000523v1.1	2909	gi|308501222|ref|XP_003112796.1|	5.42087e-65	hypothetical protein CRE_30788 [Caenorhabditis remanei] &gt;gi|308267364|gb|EFP11317.1| hypothetical protein CRE_30788 [Caenorhabditis remanei]
PdU000524v1.1	2900	gi|170585502|ref|XP_001897522.1|	1.27958e-82	Zinc knuckle family protein [Brugia malayi] &gt;gi|158595069|gb|EDP33644.1| Zinc knuckle family protein [Brugia malayi]
PdU000525v1.1	2908	gi|324511282|gb|ADY44703.1|	4.43942e-59	Forkhead box protein P1 [Ascaris suum]
PdU000526v1.1	2903	gi|308502145|ref|XP_003113257.1|	6.20148e-53	hypothetical protein CRE_25467 [Caenorhabditis remanei] &gt;gi|308265558|gb|EFP09511.1| hypothetical protein CRE_25467 [Caenorhabditis remanei]
PdU000527v1.1	2904	gi|324504008|gb|ADY41730.1|	0	Alpha-aminoadipic semialdehyde synthase [Ascaris suum]
PdU000528v1.1	2896	gi|308493319|ref|XP_003108849.1|	3.11862e-121	CRE-PINK-1 protein [Caenorhabditis remanei] &gt;gi|308247406|gb|EFO91358.1| CRE-PINK-1 protein [Caenorhabditis remanei]
PdU000529v1.1	2905	gi|324506451|gb|ADY42754.1|	0	Polypeptide N-acetylgalactosaminyltransferase 10 [Ascaris suum]
PdU000531v1.1	2903	gi|268564626|ref|XP_002639167.1|	7.89966e-24	C. briggsae CBR-HSR-9 protein [Caenorhabditis briggsae] &gt;gi|187035948|emb|CAP24554.1| CBR-HSR-9 protein [Caenorhabditis briggsae AF16]
PdU000533v1.1	2899	gi|324502734|gb|ADY41201.1|	0	Neuroglian [Ascaris suum]
PdU000534v1.1	2895	gi|324500100|gb|ADY40058.1|	0	Protein roller-3 [Ascaris suum]
PdU000535v1.1	2888	gi|312095065|ref|XP_003148237.1|	3.34698e-99	hypothetical protein LOAG_12677 [Loa loa] &gt;gi|307756598|gb|EFO15832.1| hypothetical protein LOAG_12677 [Loa loa]
PdU000537v1.1	2891	gi|321461959|gb|EFX72986.1|	8.74201e-15	hypothetical protein DAPPUDRAFT_325785 [Daphnia pulex]
PdU000539v1.1	2890	gi|324501932|gb|ADY40854.1|	5.60718e-46	Separin [Ascaris suum]
PdU000541v1.1	2895	gi|193205461|ref|NP_498462.3|	1.79984e-60	hypothetical protein C13B9.2 [Caenorhabditis elegans] &gt;gi|161784353|sp|Q09235.3|YQ42_CAEEL RecName: Full=Uncharacterized protein C13B9.2 &gt;gi|351050217|emb|CCD64381.1| Protein C13B9.2 [Caenorhabditis elegans]
PdU000542v1.1	2884	gi|324503643|gb|ADY41579.1|	0	GPI ethanolamine phosphate transferase 1 [Ascaris suum]
PdU000543v1.1	2883	gi|170581376|ref|XP_001895656.1|	2.07194e-133	Patched protein homolog 1 [Brugia malayi] &gt;gi|158597317|gb|EDP35497.1| Patched protein homolog 1, putative [Brugia malayi]
PdU000544v1.1	2886	gi|324504824|gb|ADY42079.1|	4.35579e-107	Rab5 GDP/GTP exchange factor [Ascaris suum]
PdU000545v1.1	2887	gi|324505330|gb|ADY42292.1|	0	Serine/threonine-protein kinase zyg-8 [Ascaris suum]
PdU000546v1.1	2887	gi|308485904|ref|XP_003105150.1|	1.28808e-50	CRE-HSP-70 protein [Caenorhabditis remanei] &gt;gi|308257095|gb|EFP01048.1| CRE-HSP-70 protein [Caenorhabditis remanei]
PdU000548v1.1	2885	gi|324500833|gb|ADY40380.1|	1.01353e-71	Cytosolic carboxypeptidase 1 [Ascaris suum]
PdU000549v1.1	2883	gi|324500728|gb|ADY40333.1|	0	Eukaryotic translation initiation factor 3 subunit C [Ascaris suum]
PdU000550v1.1	2880	gi|324499762|gb|ADY39907.1|	0	Phosphatidylinositol 4-kinase alpha [Ascaris suum]
PdU000553v1.1	2878	gi|170581270|ref|XP_001895610.1|	0	Integrin beta pat-3 precursor [Brugia malayi] &gt;gi|158597370|gb|EDP35536.1| Integrin beta pat-3 precursor, putative [Brugia malayi]
PdU000554v1.1	2872	gi|308471784|ref|XP_003098122.1|	2.28072e-15	hypothetical protein CRE_11322 [Caenorhabditis remanei] &gt;gi|308269463|gb|EFP13416.1| hypothetical protein CRE_11322 [Caenorhabditis remanei]
PdU000555v1.1	2866	gi|309363400|emb|CAP26143.2|	8.33031e-143	hypothetical protein CBG_06262 [Caenorhabditis briggsae AF16]
PdU000556v1.1	2864	gi|170588723|ref|XP_001899123.1|	4.30819e-115	PDZ domain containing 8 [Brugia malayi] &gt;gi|158593336|gb|EDP31931.1| PDZ domain containing 8, putative [Brugia malayi]
PdU000558v1.1	2844	gi|324504785|gb|ADY42063.1|	4.26079e-123	Transmembrane protein 68 [Ascaris suum]
PdU000560v1.1	2860	gi|324502848|gb|ADY41247.1|	0	Ribosome biogenesis protein BMS1 [Ascaris suum]
PdU000562v1.1	2858	gi|170572882|ref|XP_001892273.1|	1.5214e-128	hypothetical protein [Brugia malayi] &gt;gi|158602505|gb|EDP38920.1| conserved hypothetical protein [Brugia malayi]
PdU000563v1.1	2856	gi|324516986|gb|ADY46696.1|	3.70811e-159	Lon protease, partial [Ascaris suum]
PdU000564v1.1	2854	gi|260950243|ref|XP_002619418.1|	5.0431e-15	conserved hypothetical protein [Clavispora lusitaniae ATCC 42720] &gt;gi|238846990|gb|EEQ36454.1| conserved hypothetical protein [Clavispora lusitaniae ATCC 42720]
PdU000565v1.1	2852	gi|324500767|gb|ADY40352.1|	1.02032e-116	Phosphoinositide 3-kinase regulatory subunit 4 [Ascaris suum]
PdU000566v1.1	2850	gi|17569063|ref|NP_509674.1|	0	Metabotropic GLutamate receptor family member (mgl-1) [Caenorhabditis elegans] &gt;gi|2495081|sp|Q09630.1|GRM1_CAEEL RecName: Full=Probable metabotropic glutamate receptor mgl-1 &gt;gi|3881451|emb|CAA87374.1| Protein MGL-1, isoform a [Caenorhabditis elegans]
PdU000567v1.1	2847	gi|170587485|ref|XP_001898506.1|	1.00425e-47	DNA repair protein Rad4 containing protein [Brugia malayi] &gt;gi|158593981|gb|EDP32572.1| DNA repair protein Rad4 containing protein [Brugia malayi]
PdU000569v1.1	2841	gi|324503747|gb|ADY41622.1|	0	Pre-mRNA-splicing factor SYF1 [Ascaris suum]
PdU000570v1.1	2843	gi|324502560|gb|ADY41126.1|	0	Potassium channel subfamily T member 2, partial [Ascaris suum]
PdU000571v1.1	2838	gi|324499811|gb|ADY39929.1|	2.57247e-128	Histone-lysine N-methyltransferase trr [Ascaris suum]
PdU000573v1.1	2834	gi|324505076|gb|ADY42185.1|	0	Exocyst complex component 6 [Ascaris suum]
PdU000578v1.1	2832	gi|25145561|ref|NP_502390.2|	1.15987e-104	High Incidence of Males (increased X chromosome loss) family member (him-6) [Caenorhabditis elegans] &gt;gi|28201770|sp|O18017.2|BLM_CAEEL RecName: Full=Bloom syndrome protein homolog; AltName: Full=High incidence of males protein 6; AltName: Full=RecQ helicase homolog &gt;gi|20853750|gb|AAM26298.1| RecQ helicase [Caenorhabditis elegans] &gt;gi|22859109|emb|CAB05609.2| Protein HIM-6 [Caenorhabdit…
PdU000579v1.1	2828	gi|170589776|ref|XP_001899649.1|	0	KIAA1941 protein [Brugia malayi] &gt;gi|158592775|gb|EDP31371.1| KIAA1941 protein, putative [Brugia malayi]
PdU000580v1.1	2824	gi|324504078|gb|ADY41762.1|	0	Kinase-like protein [Ascaris suum]
PdU000583v1.1	2820	gi|324499445|gb|ADY39761.1|	2.30379e-137	Baculoviral IAP repeat-containing protein 6 [Ascaris suum]
PdU000585v1.1	2817	gi|307170574|gb|EFN62768.1|	5.50192e-123	Multidrug resistance-associated protein 1 [Camponotus floridanus]
PdU000586v1.1	2815	gi|324502827|gb|ADY41240.1|	7.44388e-112	Unknown [Ascaris suum]
PdU000588v1.1	2816	gi|298204329|gb|ADI61813.1|	1.88223e-139	endonuclease-reverse transcriptase [Bombyx mori]
PdU000590v1.1	2814	gi|324503627|gb|ADY41573.1|	0	Exocyst complex component 2 [Ascaris suum]
PdU000591v1.1	2811	gi|170575686|ref|XP_001893342.1|	0	chloride channel protein 7 [Brugia malayi] &gt;gi|158600734|gb|EDP37840.1| chloride channel protein 7, putative [Brugia malayi]
PdU000592v1.1	2811	gi|268576258|ref|XP_002643109.1|	0	C. briggsae CBR-KLP-6 protein [Caenorhabditis briggsae]
PdU000593v1.1	2808	gi|324499681|gb|ADY39870.1|	4.93439e-140	Small subunit processome component 20 [Ascaris suum]
PdU000594v1.1	2812	gi|268535378|ref|XP_002632822.1|	1.12911e-51	C. briggsae CBR-NHR-97 protein [Caenorhabditis briggsae] &gt;gi|187027431|emb|CAP33396.1| CBR-NHR-97 protein [Caenorhabditis briggsae AF16]
PdU000595v1.1	2811	gi|312070691|ref|XP_003138263.1|	3.18198e-46	hypothetical protein LOAG_02678 [Loa loa] &gt;gi|307766573|gb|EFO25807.1| hypothetical protein LOAG_02678 [Loa loa]
PdU000597v1.1	2800	gi|324503240|gb|ADY41412.1|	0	Calpain-7 [Ascaris suum]
PdU000598v1.1	2802	gi|324503265|gb|ADY41421.1|	0	Tetratricopeptide repeat protein 7B [Ascaris suum]
PdU000599v1.1	2787	gi|170571773|ref|XP_001891858.1|	2.31422e-73	S1 RNA binding domain containing protein [Brugia malayi] &gt;gi|158603388|gb|EDP39328.1| S1 RNA binding domain containing protein [Brugia malayi]
PdU000600v1.1	2801	gi|4106910|gb|AAD03082.1|	2.53502e-11	putative transposase [Bactrocera tryoni]
PdU000601v1.1	2802	gi|324501462|gb|ADY40652.1|	2.85218e-180	E3 ubiquitin-protein ligase RNF19B [Ascaris suum]
PdU000602v1.1	2799	gi|324503371|gb|ADY41468.1|	0	CGMP-dependent protein kinase egl-4 [Ascaris suum]
PdU000603v1.1	2797	gi|308484131|ref|XP_003104266.1|	0	CRE-UNC-52 protein [Caenorhabditis remanei] &gt;gi|308258235|gb|EFP02188.1| CRE-UNC-52 protein [Caenorhabditis remanei]
PdU000604v1.1	2799	gi|170039632|ref|XP_001847632.1|	1.82184e-110	rolling pebbles [Culex quinquefasciatus] &gt;gi|167863256|gb|EDS26639.1| rolling pebbles [Culex quinquefasciatus]
PdU000605v1.1	2779	gi|324515594|gb|ADY46253.1|	7.41587e-72	Ribosome biogenesis regulatory protein [Ascaris suum]
PdU000606v1.1	2792	gi|324504325|gb|ADY41868.1|	0	Serine/threonine kinase NLK [Ascaris suum]
PdU000607v1.1	2792	gi|324504554|gb|ADY41966.1|	1.86847e-14	Protein EMSY [Ascaris suum]
PdU000609v1.1	2775	gi|195115276|ref|XP_002002190.1|	1.60182e-58	GI13953 [Drosophila mojavensis] &gt;gi|193912765|gb|EDW11632.1| GI13953 [Drosophila mojavensis]
PdU000612v1.1	2785	gi|312072897|ref|XP_003139275.1|	8.52186e-177	mannosyl oligosaccharide glucosidase [Loa loa] &gt;gi|307765556|gb|EFO24790.1| mannosyl oligosaccharide glucosidase [Loa loa]
PdU000613v1.1	2786	gi|324503878|gb|ADY41676.1|	3.14059e-171	Exocyst complex component 4 [Ascaris suum]
PdU000614v1.1	2772	gi|164415008|gb|ABY52973.1|	4.56089e-13	argonaute 2 [Culex tarsalis]
PdU000616v1.1	2782	gi|324500490|gb|ADY40231.1|	1.14558e-72	Human immunodeficiency virus type I enhancer-binding protein 2 [Ascaris suum]
PdU000617v1.1	2773	gi|312079192|ref|XP_003142068.1|	9.46088e-144	hypothetical protein LOAG_06484 [Loa loa] &gt;gi|307762766|gb|EFO22000.1| hypothetical protein LOAG_06484 [Loa loa]
PdU000618v1.1	2772	gi|341889899|gb|EGT45834.1|	0	CBN-CUA-1 protein [Caenorhabditis brenneri]
PdU000619v1.1	2777	gi|133901662|ref|NP_001076604.1|	0	NSF (N-ethylmaleimide sensitive secretion factor) homolog family member (nsf-1) [Caenorhabditis elegans] &gt;gi|114420885|emb|CAL44963.1| Protein NSF-1, isoform b [Caenorhabditis elegans]
PdU000620v1.1	2776	gi|268573052|ref|XP_002641503.1|	2.59177e-125	C. briggsae CBR-NAC-3 protein [Caenorhabditis briggsae] &gt;gi|187031288|emb|CAP29349.1| CBR-NAC-3 protein [Caenorhabditis briggsae AF16]
PdU000623v1.1	2771	gi|341891886|gb|EGT47821.1|	2.63546e-178	hypothetical protein CAEBREN_05247 [Caenorhabditis brenneri]
PdU000625v1.1	2764	gi|13346812|gb|AAB99830.2|	0	thrombospondin [Haemonchus contortus]
PdU000626v1.1	2753	gi|324508313|gb|ADY43512.1|	3.76063e-76	KH domain-containing protein [Ascaris suum]
PdU000627v1.1	2765	gi|324502207|gb|ADY40973.1|	0	Maltase-glucoamylase [Ascaris suum]
PdU000628v1.1	2761	gi|324501311|gb|ADY40586.1|	6.64003e-81	WASH complex subunit strumpellin [Ascaris suum]
PdU000629v1.1	2761	gi|308460218|ref|XP_003092415.1|	2.64157e-37	hypothetical protein CRE_03475 [Caenorhabditis remanei] &gt;gi|308253209|gb|EFO97161.1| hypothetical protein CRE_03475 [Caenorhabditis remanei]
PdU000630v1.1	2759	gi|56112372|gb|AAV71152.1|	0	mp1 [Onchocerca volvulus]
PdU000631v1.1	2756	gi|7497693|pir||T34180	1.93392e-72	hypothetical protein C49H3.5 - Caenorhabditis elegans
PdU000633v1.1	2754	gi|321476216|gb|EFX87177.1|	7.91448e-42	hypothetical protein DAPPUDRAFT_236095 [Daphnia pulex]
PdU000634v1.1	2756	gi|302881251|ref|XP_003039543.1|	3.26831e-104	hypothetical protein NECHADRAFT_55961 [Nectria haematococca mpVI 77-13-4] &gt;gi|256720396|gb|EEU33830.1| hypothetical protein NECHADRAFT_55961 [Nectria haematococca mpVI 77-13-4]
PdU000635v1.1	2750	gi|324499833|gb|ADY39938.1|	2.8228e-140	Poly(ADP-ribose) polymerase pme-5 [Ascaris suum]
PdU000636v1.1	2748	gi|324504494|gb|ADY41943.1|	0	Protein transport protein Sec23A [Ascaris suum]
PdU000637v1.1	2747	gi|268575988|ref|XP_002642974.1|	1.22284e-143	Hypothetical protein CBG15258 [Caenorhabditis briggsae]
PdU000638v1.1	2744	gi|17569475|ref|NP_509527.1|	3.65355e-47	Sodium:Neurotransmitter symporter Family family member (snf-12) [Caenorhabditis elegans] &gt;gi|351050786|emb|CCD65393.1| Protein SNF-12 [Caenorhabditis elegans]
PdU000639v1.1	2739	gi|324503503|gb|ADY41523.1|	1.5266e-170	Ubiquitin carboxyl-terminal hydrolase 5 [Ascaris suum]
PdU000640v1.1	2728	gi|71994059|ref|NP_495857.2|	5.10522e-17	hypothetical protein T01B7.6 [Caenorhabditis elegans]
PdU000641v1.1	2741	gi|324505777|gb|ADY42477.1|	2.93682e-105	Semaphorin-1A [Ascaris suum]
PdU000642v1.1	2738	gi|324505272|gb|ADY42268.1|	9.05418e-131	Ig-like and fibronectin type-III domain-containing protein [Ascaris suum]
PdU000643v1.1	2730	gi|268568220|ref|XP_002640193.1|	0	Hypothetical protein CBG12696 [Caenorhabditis briggsae] &gt;gi|187029297|emb|CAP31640.1| hypothetical protein CBG_12696 [Caenorhabditis briggsae AF16]
PdU000644v1.1	2729	gi|324499942|gb|ADY39987.1|	0	HEAT repeat-containing protein 5B [Ascaris suum]
PdU000645v1.1	2738	gi|312072643|ref|XP_003139158.1|	0	oxysterol binding protein [Loa loa] &gt;gi|307765674|gb|EFO24908.1| oxysterol binding protein [Loa loa]
PdU000646v1.1	2734	gi|324500672|gb|ADY40309.1|	2.80719e-132	Protein RIC1 [Ascaris suum]
PdU000647v1.1	2730	gi|324506357|gb|ADY42718.1|	1.02708e-142	Leucine-rich repeat-containing protein 15 [Ascaris suum]
PdU000649v1.1	2722	gi|312066066|ref|XP_003136093.1|	0	hypothetical protein LOAG_00505 [Loa loa] &gt;gi|307768746|gb|EFO27980.1| hypothetical protein LOAG_00505 [Loa loa]
PdU000650v1.1	2726	gi|324499835|gb|ADY39939.1|	0	Myosin heavy chain [Ascaris suum]
PdU000651v1.1	2724	gi|268573646|ref|XP_002641800.1|	0	C. briggsae CBR-RNR-1 protein [Caenorhabditis briggsae] &gt;gi|187031585|emb|CAP29649.1| CBR-RNR-1 protein [Caenorhabditis briggsae AF16]
PdU000652v1.1	2720	gi|324505499|gb|ADY42362.1|	5.98361e-151	Translocation protein SEC63 [Ascaris suum]
PdU000653v1.1	2725	gi|324515887|gb|ADY46346.1|	9.12081e-83	Cysteine-rich with EGF-like domain protein 2 [Ascaris suum]
PdU000654v1.1	2723	gi|156554757|ref|XP_001605632.1|	2.77823e-39	PREDICTED: tyrosine kinase receptor Cad96Ca-like [Nasonia vitripennis]
PdU000655v1.1	2723	gi|163849292|ref|YP_001637336.1|	2.06516e-26	laminin G domain-containing protein [Chloroflexus aurantiacus J-10-fl] &gt;gi|163670581|gb|ABY36947.1| laminin G, sub domain 2 [Chloroflexus aurantiacus J-10-fl]
PdU000659v1.1	2705	gi|324503475|gb|ADY41512.1|	8.76421e-78	Unknown [Ascaris suum]
PdU000660v1.1	2718	gi|324502493|gb|ADY41098.1|	1.67235e-169	Unknown [Ascaris suum]
PdU000661v1.1	2687	gi|341893793|gb|EGT49728.1|	0	CBN-CPT-1 protein [Caenorhabditis brenneri]
PdU000662v1.1	2712	gi|324504304|gb|ADY41859.1|	8.26313e-60	Zinc finger protein 28 [Ascaris suum]
PdU000663v1.1	2717	gi|324501791|gb|ADY40794.1|	0	85 kDa calcium-independent phospholipase A2 [Ascaris suum]
PdU000664v1.1	2705	gi|324502321|gb|ADY41021.1|	9.88897e-122	Hemicentin-1 [Ascaris suum]
PdU000666v1.1	2699	gi|312066551|ref|XP_003136324.1|	0	RNA helicase [Loa loa] &gt;gi|307768519|gb|EFO27753.1| RNA helicase [Loa loa]
PdU000667v1.1	2698	gi|170585830|ref|XP_001897685.1|	1.23513e-31	SAP domain containing protein [Brugia malayi] &gt;gi|158594992|gb|EDP33569.1| SAP domain containing protein [Brugia malayi]
PdU000669v1.1	2692	gi|3114907|emb|CAA74243.1|	1.54387e-58	heat shock protein 70 [Acanthascus dawsoni]
PdU000671v1.1	2702	gi|268533330|ref|XP_002631793.1|	1.40636e-168	C. briggsae CBR-CNT-1 protein [Caenorhabditis briggsae] &gt;gi|187023246|emb|CAP37926.1| CBR-CNT-1 protein [Caenorhabditis briggsae AF16]
PdU000672v1.1	2701	gi|196005173|ref|XP_002112453.1|	7.50328e-29	hypothetical protein TRIADDRAFT_11098 [Trichoplax adhaerens] &gt;gi|190584494|gb|EDV24563.1| hypothetical protein TRIADDRAFT_11098, partial [Trichoplax adhaerens]
PdU000673v1.1	2699	gi|291231771|ref|XP_002735820.1|	2.85786e-20	PREDICTED: programmed cell death-involved protein, putative-like [Saccoglossus kowalevskii]
PdU000674v1.1	2702	gi|324499449|gb|ADY39763.1|	3.22893e-64	Nuclear anchorage protein 1 [Ascaris suum]
PdU000676v1.1	2684	gi|324505673|gb|ADY42434.1|	0	Striatin-3 [Ascaris suum]
PdU000678v1.1	2690	gi|324504519|gb|ADY41954.1|	0	DnaJ subfamily C member 16 [Ascaris suum]
PdU000679v1.1	2693	gi|221118296|ref|XP_002164234.1|	1.06812e-67	PREDICTED: hypothetical protein [Hydra magnipapillata]
PdU000680v1.1	2692	gi|324505769|gb|ADY42474.1|	0	Urocanate hydratase [Ascaris suum]
PdU000682v1.1	2682	gi|341887200|gb|EGT43135.1|	7.77003e-111	CBN-SMF-1 protein [Caenorhabditis brenneri]
PdU000683v1.1	2688	gi|227829581|ref|YP_002831360.1|	2.46724e-48	DegT/DnrJ/EryC1/StrS aminotransferase [Sulfolobus islandicus L.S.2.15] &gt;gi|227456028|gb|ACP34715.1| DegT/DnrJ/EryC1/StrS aminotransferase [Sulfolobus islandicus L.S.2.15]
PdU000684v1.1	2691	gi|358332592|dbj|GAA31514.2|	1.31304e-41	protein translocase subunit secA, partial [Clonorchis sinensis]
PdU000685v1.1	2683	gi|312066133|ref|XP_003136125.1|	3.80501e-41	PWWP domain-containing protein [Loa loa] &gt;gi|307768710|gb|EFO27944.1| PWWP domain-containing protein [Loa loa]
PdU000686v1.1	2685	gi|145527750|ref|XP_001449675.1|	1.39586e-51	hypothetical protein [Paramecium tetraurelia strain d4-2] &gt;gi|124417263|emb|CAK82278.1| unnamed protein product [Paramecium tetraurelia]
PdU000687v1.1	2667	gi|312091997|ref|XP_003147181.1|	1.6018e-124	TBC domain-containing protein [Loa loa] &gt;gi|307757654|gb|EFO16888.1| TBC domain-containing protein [Loa loa]
PdU000688v1.1	2675	gi|324499768|gb|ADY39910.1|	4.9305e-174	Unknown [Ascaris suum]
PdU000689v1.1	2680	gi|17542706|ref|NP_501399.1|	0	Vacuolar H ATPase family member (vha-5) [Caenorhabditis elegans] &gt;gi|15042019|dbj|BAB62291.1| VHA-5 [Caenorhabditis elegans] &gt;gi|351061793|emb|CCD69637.1| Protein VHA-5 [Caenorhabditis elegans]
PdU000690v1.1	2680	gi|341890786|gb|EGT46721.1|	0	hypothetical protein CAEBREN_19106 [Caenorhabditis brenneri]
PdU000692v1.1	2677	gi|242019202|ref|XP_002430053.1|	9.11635e-11	Spectrin beta chain, putative [Pediculus humanus corporis] &gt;gi|212515123|gb|EEB17315.1| Spectrin beta chain, putative [Pediculus humanus corporis]
PdU000693v1.1	2673	gi|170580622|ref|XP_001895342.1|	0	CLC chloride channel protein [Brugia malayi] &gt;gi|158597758|gb|EDP35811.1| CLC chloride channel protein, putative [Brugia malayi]
PdU000694v1.1	2670	gi|324503896|gb|ADY41683.1|	0	Poly(ADP-ribose) polymerase pme-1 [Ascaris suum]
PdU000695v1.1	2669	gi|170585199|ref|XP_001897373.1|	3.95989e-115	B-box zinc finger family protein [Brugia malayi] &gt;gi|158595199|gb|EDP33769.1| B-box zinc finger family protein [Brugia malayi]
PdU000696v1.1	2657	gi|268563156|ref|XP_002638768.1|	8.04692e-68	Hypothetical protein CBG05111 [Caenorhabditis briggsae]
PdU000697v1.1	2675	gi|339233500|ref|XP_003381867.1|	4.18588e-48	putative MH2 domain protein [Trichinella spiralis] &gt;gi|316979271|gb|EFV62079.1| putative MH2 domain protein [Trichinella spiralis]
PdU000698v1.1	2664	gi|324500298|gb|ADY40145.1|	1.41113e-96	Cytoskeleton-associated protein 5 [Ascaris suum]
PdU000699v1.1	2654	gi|324503615|gb|ADY41567.1|	1.00251e-110	Abnormal cell migration protein 10 [Ascaris suum]
PdU000702v1.1	2660	gi|341888984|gb|EGT44919.1|	9.96497e-26	hypothetical protein CAEBREN_15480 [Caenorhabditis brenneri]
PdU000703v1.1	2663	gi|324507785|gb|ADY43295.1|	0	Adducin-related protein 1 [Ascaris suum]
PdU000704v1.1	2661	gi|324503279|gb|ADY41427.1|	2.10091e-100	Cleavage and polyadenylation specificity factor subunit 2 [Ascaris suum]
PdU000705v1.1	2663	gi|170588845|ref|XP_001899184.1|	7.26417e-85	SWIM zinc finger family protein [Brugia malayi] &gt;gi|158593397|gb|EDP31992.1| SWIM zinc finger family protein [Brugia malayi]
PdU000708v1.1	2660	gi|268575070|ref|XP_002642514.1|	3.77586e-150	C. briggsae CBR-CED-11 protein [Caenorhabditis briggsae]
PdU000709v1.1	2661	gi|324505452|gb|ADY42343.1|	0	Vacuolar protein sorting-associated protein 35 [Ascaris suum]
PdU000713v1.1	2652	gi|312085326|ref|XP_003144634.1|	6.2853e-105	hypothetical protein LOAG_09057 [Loa loa] &gt;gi|307760201|gb|EFO19435.1| hypothetical protein LOAG_09057 [Loa loa]
PdU000714v1.1	2643	gi|170584534|ref|XP_001897054.1|	5.18038e-67	Fes/CIP4 homology domain containing protein [Brugia malayi] &gt;gi|158595589|gb|EDP34132.1| Fes/CIP4 homology domain containing protein [Brugia malayi]
PdU000715v1.1	2653	gi|324512403|gb|ADY45139.1|	1.77539e-91	Matrix metalloproteinase-19 [Ascaris suum]
PdU000717v1.1	2648	gi|324505074|gb|ADY42184.1|	0	DNA replication licensing factor mcm4-B [Ascaris suum]
PdU000718v1.1	2646	gi|324500084|gb|ADY40050.1|	5.43081e-24	Adapter protein unc-53 [Ascaris suum]
PdU000720v1.1	2638	gi|324503446|gb|ADY41501.1|	1.21265e-116	Protein tweety 1 [Ascaris suum]
PdU000723v1.1	2634	gi|308458714|ref|XP_003091691.1|	2.22233e-94	CRE-MEL-11 protein [Caenorhabditis remanei] &gt;gi|308255377|gb|EFO99329.1| CRE-MEL-11 protein [Caenorhabditis remanei]
PdU000725v1.1	2633	gi|156389675|ref|XP_001635116.1|	4.00553e-19	predicted protein [Nematostella vectensis] &gt;gi|156222206|gb|EDO43053.1| predicted protein [Nematostella vectensis]
PdU000726v1.1	2638	gi|33321257|gb|AAQ06435.1|	0	ABC6 protein [Caenorhabditis elegans]
PdU000728v1.1	2635	gi|170575354|ref|XP_001893205.1|	2.57831e-42	homeobox domain containing protein [Brugia malayi] &gt;gi|158600917|gb|EDP37965.1| homeobox domain containing protein [Brugia malayi]
PdU000729v1.1	2627	gi|312076447|ref|XP_003140865.1|	0	hypothetical protein LOAG_05280 [Loa loa] &gt;gi|307763974|gb|EFO23208.1| hypothetical protein LOAG_05280 [Loa loa]
PdU000730v1.1	2635	gi|324504385|gb|ADY41894.1|	1.62534e-137	N-alpha-acetyltransferase 15, NatA auxiliary subunit [Ascaris suum]
PdU000731v1.1	2619	gi|324499931|gb|ADY39982.1|	4.62338e-76	ATP-dependent RNA helicase DDX4 [Ascaris suum]
PdU000732v1.1	2618	gi|324504810|gb|ADY42073.1|	3.82419e-155	Phospholipase DDHD1 [Ascaris suum]
PdU000733v1.1	2629	gi|324502348|gb|ADY41034.1|	0	Conserved oligomeric Golgi complex subunit 3 [Ascaris suum] &gt;gi|324505872|gb|ADY42517.1| Conserved oligomeric Golgi complex subunit 3 [Ascaris suum]
PdU000734v1.1	2626	gi|308499657|ref|XP_003112014.1|	0	CRE-EARS-1 protein [Caenorhabditis remanei] &gt;gi|308268495|gb|EFP12448.1| CRE-EARS-1 protein [Caenorhabditis remanei]
PdU000736v1.1	2621	gi|324505457|gb|ADY42345.1|	3.51216e-108	Cell death abnormality protein 12 [Ascaris suum]
PdU000737v1.1	2610	gi|324502262|gb|ADY40996.1|	1.17628e-63	Sex-determining transformer protein 1 [Ascaris suum]
PdU000740v1.1	2624	gi|341901007|gb|EGT56942.1|	0	hypothetical protein CAEBREN_02495 [Caenorhabditis brenneri]
PdU000742v1.1	2620	gi|324502525|gb|ADY41111.1|	1.30827e-171	Mitogen-activated protein kinase kinase kinase MLT [Ascaris suum]
PdU000745v1.1	2620	gi|170596167|ref|XP_001902667.1|	8.58357e-14	myosin-like protein [Brugia malayi] &gt;gi|158589532|gb|EDP28484.1| myosin-like protein, putative [Brugia malayi]
PdU000746v1.1	2602	gi|324516851|gb|ADY46651.1|	5.61774e-66	Cholinesterase, partial [Ascaris suum]
PdU000747v1.1	2599	gi|324506749|gb|ADY42874.1|	2.94715e-99	Nuclear hormone receptor family member nhr-31 [Ascaris suum]
PdU000748v1.1	2608	gi|312072524|ref|XP_003139105.1|	0	hypothetical protein LOAG_03520 [Loa loa] &gt;gi|307765729|gb|EFO24963.1| hypothetical protein LOAG_03520 [Loa loa]
PdU000750v1.1	2606	gi|341877553|gb|EGT33488.1|	4.52372e-132	hypothetical protein CAEBREN_08288 [Caenorhabditis brenneri]
PdU000751v1.1	2601	gi|324502392|gb|ADY41054.1|	1.8997e-122	Metastasis-associated protein MTA3 [Ascaris suum]
PdU000752v1.1	2611	gi|193203703|ref|NP_001122565.1|	0	Variable ABnormal morphology family member (vab-10) [Caenorhabditis elegans] &gt;gi|148879403|emb|CAN99698.1| Protein VAB-10, isoform i [Caenorhabditis elegans]
PdU000754v1.1	2604	gi|17551720|ref|NP_497970.1|	0	Adenylyl CYclase family member (acy-1) [Caenorhabditis elegans] &gt;gi|3876001|emb|CAA84795.1| Protein ACY-1 [Caenorhabditis elegans]
PdU000755v1.1	2605	gi|324504528|gb|ADY41957.1|	2.92132e-139	Phosphoribosyl pyrophosphate synthase-associated protein 2 [Ascaris suum]
PdU000756v1.1	2606	gi|324504663|gb|ADY42013.1|	5.12801e-160	Phosphatidylinositol 3-kinase catalytic subunit type 3 [Ascaris suum]
PdU000760v1.1	2598	gi|324504059|gb|ADY41753.1|	0	Small G protein signaling modulator 3 [Ascaris suum]
PdU000761v1.1	2589	gi|170592186|ref|XP_001900850.1|	0	ERCC4 domain containing protein [Brugia malayi] &gt;gi|158591717|gb|EDP30321.1| ERCC4 domain containing protein [Brugia malayi]
PdU000762v1.1	2604	gi|170588669|ref|XP_001899096.1|	2.62533e-47	PH domain containing protein [Brugia malayi] &gt;gi|158593309|gb|EDP31904.1| PH domain containing protein [Brugia malayi]
PdU000763v1.1	2600	gi|312102283|ref|XP_003149866.1|	1.89633e-13	hypothetical protein LOAG_14321 [Loa loa] &gt;gi|307754969|gb|EFO14203.1| hypothetical protein LOAG_14321 [Loa loa]
PdU000765v1.1	2587	gi|324505010|gb|ADY42160.1|	0	Cullin-5 [Ascaris suum]
PdU000768v1.1	2597	gi|324505992|gb|ADY42566.1|	2.79063e-57	Protein Jade-3, partial [Ascaris suum]
PdU000770v1.1	2595	gi|324500123|gb|ADY40068.1|	0	Voltage-dependent L-type calcium channel subunit alpha-1F [Ascaris suum]
PdU000771v1.1	2589	gi|324500470|gb|ADY40222.1|	4.99439e-107	Filamin-C [Ascaris suum]
PdU000772v1.1	2590	gi|17569127|ref|NP_508511.1|	0	OSMotic avoidance abnormal family member (osm-5) [Caenorhabditis elegans] &gt;gi|12659061|gb|AAK01173.1|AF314195_1 OSM-5 [Caenorhabditis elegans] &gt;gi|373220556|emb|CCD74417.1| Protein OSM-5 [Caenorhabditis elegans]
PdU000773v1.1	2583	gi|324504383|gb|ADY41893.1|	3.79568e-123	Phospholipase A-2-activating protein [Ascaris suum]
PdU000774v1.1	2590	gi|17565586|ref|NP_503175.1|	0	ABC Transporter family member (abt-4) [Caenorhabditis elegans] &gt;gi|351062486|emb|CCD70457.1| Protein ABT-4 [Caenorhabditis elegans]
PdU000775v1.1	2583	gi|324500652|gb|ADY40300.1|	1.44906e-106	Tyrosine-protein phosphatase non-receptor type 13 [Ascaris suum]
PdU000776v1.1	2588	gi|308463440|ref|XP_003093994.1|	0	hypothetical protein CRE_16352 [Caenorhabditis remanei] &gt;gi|308248735|gb|EFO92687.1| hypothetical protein CRE_16352 [Caenorhabditis remanei]
PdU000777v1.1	2587	gi|71986085|ref|NP_001024499.1|	0	Calcium Channel, Alpha subunit family member (cca-1) [Caenorhabditis elegans] &gt;gi|351060353|emb|CCD68021.1| Protein CCA-1, isoform f [Caenorhabditis elegans]
PdU000778v1.1	2584	gi|324504282|gb|ADY41849.1|	0	Zinc transporter 5 [Ascaris suum]
PdU000779v1.1	2585	gi|324500390|gb|ADY40185.1|	0	Plasma membrane calcium-transporting ATPase 3 [Ascaris suum]
PdU000781v1.1	2585	gi|170584986|ref|XP_001897270.1|	0	cysteinyl tRNA synthetase protein 1, isoform b [Brugia malayi] &gt;gi|158595316|gb|EDP33879.1| cysteinyl tRNA synthetase protein 1, isoform b, putative [Brugia malayi]
PdU000787v1.1	2566	gi|324502155|gb|ADY40950.1|	1.67472e-38	RNA-binding protein 16 [Ascaris suum]
PdU000788v1.1	2576	gi|341874782|gb|EGT30717.1|	2.93868e-75	hypothetical protein CAEBREN_08589 [Caenorhabditis brenneri]
PdU000789v1.1	2580	gi|324502567|gb|ADY41129.1|	0	Dipeptidyl peptidase family member 2 [Ascaris suum]
PdU000790v1.1	2573	gi|324511770|gb|ADY44894.1|	8.95455e-141	Rho GTPase-activating protein 1 [Ascaris suum]
PdU000793v1.1	2572	gi|324499715|gb|ADY39886.1|	0	DnaJ subfamily C member 13 [Ascaris suum]
PdU000796v1.1	2572	gi|324502476|gb|ADY41090.1|	1.74917e-128	Rho GTPase-activating protein syd-1 [Ascaris suum]
PdU000798v1.1	2570	gi|170576681|ref|XP_001893726.1|	2.68609e-145	DNA replication licensing factor MCM6 homolog [Brugia malayi] &gt;gi|158600111|gb|EDP37446.1| DNA replication licensing factor MCM6 homolog, putative [Brugia malayi]
PdU000801v1.1	2563	gi|324501649|gb|ADY40731.1|	0	Alpha-mannosidase 2 [Ascaris suum]
PdU000802v1.1	2565	gi|321467124|gb|EFX78115.1|	1.6221e-33	hypothetical protein DAPPUDRAFT_225456 [Daphnia pulex]
PdU000804v1.1	2558	gi|324508997|gb|ADY43791.1|	5.41699e-21	Rhotekin [Ascaris suum]
PdU000805v1.1	2561	gi|324501756|gb|ADY40779.1|	0	Voltage-dependent calcium channel unc-36 [Ascaris suum]
PdU000806v1.1	2561	gi|324504666|gb|ADY42014.1|	1.55293e-76	Protein still life, isoform SIF type 1, partial [Ascaris suum]
PdU000807v1.1	2558	gi|324500195|gb|ADY40100.1|	0	Nidogen-1 [Ascaris suum]
PdU000808v1.1	2559	gi|324505022|gb|ADY42163.1|	0	Protein kinase C-like 1 [Ascaris suum]
PdU000809v1.1	2552	gi|324509270|gb|ADY43903.1|	0	Serine/threonine-protein phosphatase 2A 56 kDa regulatory subunit alpha isoform [Ascaris suum]
PdU000810v1.1	2556	gi|324501267|gb|ADY40566.1|	6.31269e-179	Solute carrier family 12 member 2 [Ascaris suum]
PdU000811v1.1	2555	gi|324502293|gb|ADY41009.1|	2.67218e-36	Macoilin [Ascaris suum]
PdU000812v1.1	2557	gi|312079013|ref|XP_003141990.1|	5.15495e-72	hypothetical protein LOAG_06406 [Loa loa] &gt;gi|307762845|gb|EFO22079.1| hypothetical protein LOAG_06406 [Loa loa]
PdU000813v1.1	2528	gi|324504323|gb|ADY41867.1|	3.00257e-165	Hormone-sensitive lipase [Ascaris suum]
PdU000816v1.1	2544	gi|312077244|ref|XP_003141218.1|	2.57347e-31	hypothetical protein LOAG_05633 [Loa loa] &gt;gi|307763621|gb|EFO22855.1| hypothetical protein LOAG_05633 [Loa loa]
PdU000817v1.1	2547	gi|324503294|gb|ADY41433.1|	0	Dynamin [Ascaris suum]
PdU000819v1.1	2550	gi|291237037|ref|XP_002738439.1|	8.74765e-80	PREDICTED: mps one binder kinase activator-like 3-like [Saccoglossus kowalevskii]
PdU000820v1.1	2550	gi|324502563|gb|ADY41127.1|	3.59931e-150	Dipeptidyl peptidase 8 [Ascaris suum]
PdU000822v1.1	2553	gi|324508258|gb|ADY43489.1|	3.99661e-24	Trafficking kinesin-binding protein 1 [Ascaris suum]
PdU000823v1.1	2549	gi|308482726|ref|XP_003103566.1|	1.08431e-29	CRE-COGC-2 protein [Caenorhabditis remanei] &gt;gi|308259987|gb|EFP03940.1| CRE-COGC-2 protein [Caenorhabditis remanei]
PdU000824v1.1	2548	gi|324505508|gb|ADY42366.1|	4.30515e-103	Receptor-type tyrosine-protein phosphatase-like protein [Ascaris suum]
PdU000826v1.1	2547	gi|170580284|ref|XP_001895195.1|	1.08276e-29	TPR Domain containing protein [Brugia malayi] &gt;gi|158597950|gb|EDP35959.1| TPR Domain containing protein [Brugia malayi]
PdU000827v1.1	2546	gi|324503300|gb|ADY41436.1|	0	ADAMTS-like protein 3 [Ascaris suum]
PdU000828v1.1	2542	gi|341874303|gb|EGT30238.1|	2.29215e-80	CBN-FRM-3 protein [Caenorhabditis brenneri]
PdU000829v1.1	2536	gi|324503734|gb|ADY41616.1|	1.64557e-62	Zonadhesin [Ascaris suum]
PdU000831v1.1	2543	gi|324505063|gb|ADY42180.1|	0	Kyphoscoliosis peptidase [Ascaris suum]
PdU000833v1.1	2542	gi|170584586|ref|XP_001897078.1|	1.10636e-175	MutS domain III family protein [Brugia malayi] &gt;gi|158595518|gb|EDP34065.1| MutS domain III family protein [Brugia malayi]
PdU000834v1.1	2537	gi|324499660|gb|ADY39860.1|	0	Dedicator of cytokinesis protein 11 [Ascaris suum]
PdU000835v1.1	2540	gi|84394204|ref|ZP_00992934.1|	1.90579e-26	hypothetical protein V12B01_19651 [Vibrio splendidus 12B01] &gt;gi|84375186|gb|EAP92103.1| hypothetical protein V12B01_19651 [Vibrio splendidus 12B01]
PdU000836v1.1	2527	gi|341882672|gb|EGT38607.1|	0	hypothetical protein CAEBREN_11957 [Caenorhabditis brenneri]
PdU000837v1.1	2535	gi|324499627|gb|ADY39844.1|	6.77453e-16	Tyrosine-protein kinase BAZ1B [Ascaris suum]
PdU000839v1.1	2531	gi|324502505|gb|ADY41103.1|	0	Pre-rRNA-processing protein TSR1 [Ascaris suum]
PdU000841v1.1	2533	gi|324504500|gb|ADY41946.1|	0	E3 ubiquitin-protein ligase TRIM9 [Ascaris suum]
PdU000842v1.1	2524	gi|71995588|ref|NP_491095.3|	8.85349e-109	Modulation Of locomotion Defective family member (mod-5) [Caenorhabditis elegans] &gt;gi|351064550|emb|CCD72993.1| Protein MOD-5 [Caenorhabditis elegans]
PdU000843v1.1	2532	gi|324499995|gb|ADY40012.1|	6.35763e-115	E3 ubiquitin-protein ligase TRIP12 [Ascaris suum]
PdU000844v1.1	2531	gi|324503573|gb|ADY41551.1|	0	Disintegrin and metalloproteinase domain-containing protein 19 [Ascaris suum]
PdU000845v1.1	2531	gi|324499447|gb|ADY39762.1|	0	Ryanodine receptor 44F [Ascaris suum]
PdU000846v1.1	2532	gi|268535154|ref|XP_002632710.1|	2.05469e-97	Hypothetical protein CBG18736 [Caenorhabditis briggsae]
PdU000847v1.1	2532	gi|213019763|ref|ZP_03335567.1|	3.57869e-25	Ankyrin repeat domain protein [Wolbachia endosymbiont of Culex quinquefasciatus JHB] &gt;gi|212994669|gb|EEB55313.1| Ankyrin repeat domain protein [Wolbachia endosymbiont of Culex quinquefasciatus JHB]
PdU000848v1.1	2529	gi|268556076|ref|XP_002636027.1|	1.10001e-175	C. briggsae CBR-ABT-4 protein [Caenorhabditis briggsae]
PdU000849v1.1	2529	gi|170582423|ref|XP_001896123.1|	0	TPR Domain containing protein [Brugia malayi] &gt;gi|158596733|gb|EDP35026.1| TPR Domain containing protein [Brugia malayi]
PdU000850v1.1	2521	gi|324499637|gb|ADY39849.1|	4.26948e-87	Teneurin-3 [Ascaris suum]
PdU000851v1.1	2523	gi|324504587|gb|ADY41980.1|	0	Unknown [Ascaris suum]
PdU000852v1.1	2512	gi|312075612|ref|XP_003140494.1|	6.69291e-133	hypothetical protein LOAG_04909 [Loa loa] &gt;gi|307764345|gb|EFO23579.1| hypothetical protein LOAG_04909 [Loa loa]
PdU000853v1.1	2520	gi|324509130|gb|ADY43845.1|	1.03045e-40	Adenylate cyclase type 8 [Ascaris suum]
PdU000855v1.1	2516	gi|324507092|gb|ADY43014.1|	0	TFIIH basal transcription factor complex helicase XPD subunit, partial [Ascaris suum]
PdU000856v1.1	2518	gi|324503749|gb|ADY41623.1|	0	ATP-dependent RNA helicase DDX54 [Ascaris suum]
PdU000858v1.1	2519	gi|324508374|gb|ADY43535.1|	0	Trehalase [Ascaris suum]
PdU000859v1.1	2517	gi|324508275|gb|ADY43497.1|	1.98497e-76	DnaJ dnj-2 [Ascaris suum]
PdU000860v1.1	2519	gi|17537877|ref|NP_494777.1|	0	MoLTing defective family member (mlt-7) [Caenorhabditis elegans] &gt;gi|74966834|sp|Q23490.1|MLT7_CAEEL RecName: Full=Peroxidase mlt-7; AltName: Full=Molting defective protein 7; Short=MoLT-7; Contains: RecName: Full=Peroxidase mlt-7 light chain; Contains: RecName: Full=Peroxidase mlt-7 heavy chain; Flags: Precursor &gt;gi|351065684|emb|CCD61675.1| Protein MLT-7 [Caenorhabditis elegans]
PdU000861v1.1	2521	gi|324507770|gb|ADY43289.1|	2.07997e-150	Actin-binding LIM protein 3 [Ascaris suum]
PdU000862v1.1	2518	gi|170590292|ref|XP_001899906.1|	8.6703e-56	MOZ/SAS family protein [Brugia malayi] &gt;gi|158592538|gb|EDP31136.1| MOZ/SAS family protein [Brugia malayi]
PdU000863v1.1	2513	gi|324499966|gb|ADY39998.1|	0	Neuroglian [Ascaris suum]
PdU000864v1.1	2508	gi|324500748|gb|ADY40343.1|	3.41649e-145	Ankyrin repeat and sterile alpha motif domain-containing protein 1B [Ascaris suum]
PdU000866v1.1	2513	gi|324506968|gb|ADY42961.1|	0	Protein dumpy-19 [Ascaris suum]
PdU000867v1.1	2510	gi|324507965|gb|ADY43369.1|	0	Trehalase, partial [Ascaris suum]
PdU000868v1.1	2510	gi|324505779|gb|ADY42478.1|	0	Unknown [Ascaris suum]
PdU000871v1.1	2510	gi|170590790|ref|XP_001900154.1|	0	Temporarily assigned gene name protein 40 [Brugia malayi] &gt;gi|158592304|gb|EDP30904.1| Temporarily assigned gene name protein 40, putative [Brugia malayi]
PdU000872v1.1	2509	gi|17531707|ref|NP_497053.1|	8.00521e-86	hypothetical protein C09F9.2 [Caenorhabditis elegans] &gt;gi|3874163|emb|CAB03861.1| Protein C09F9.2 [Caenorhabditis elegans]
PdU000873v1.1	2510	gi|225875078|emb|CAX65085.1|	3.02529e-109	Protein EGL-23, isoform b [Caenorhabditis elegans]
PdU000876v1.1	2503	gi|324510416|gb|ADY44356.1|	0	Netrin unc-6, partial [Ascaris suum]
PdU000877v1.1	2508	gi|71996177|ref|NP_001024901.1|	5.54379e-87	UNCoordinated family member (unc-10) [Caenorhabditis elegans] &gt;gi|373219949|emb|CCD71365.1| Protein UNC-10, isoform b [Caenorhabditis elegans]
PdU000878v1.1	2507	gi|47195684|emb|CAF89235.1|	4.79209e-14	unnamed protein product [Tetraodon nigroviridis]
PdU000879v1.1	2506	gi|324502631|gb|ADY41156.1|	0	FYVE, RhoGEF and PH domain-containing protein 4 [Ascaris suum]
PdU000880v1.1	2499	gi|324506941|gb|ADY42950.1|	1.24329e-163	Acyl-CoA synthetase family member 2 [Ascaris suum]
PdU000881v1.1	2506	gi|324499606|gb|ADY39834.1|	3.66183e-131	Filamin-A [Ascaris suum]
PdU000882v1.1	2503	gi|324506272|gb|ADY42682.1|	0	Neuroligin-4, Y-linked [Ascaris suum]
PdU000883v1.1	2503	gi|324509560|gb|ADY44017.1|	7.05379e-167	Golgi pH regulator [Ascaris suum]
PdU000884v1.1	2502	gi|324506011|gb|ADY42574.1|	0	Oligopeptidase A [Ascaris suum]
PdU000887v1.1	2496	gi|324499900|gb|ADY39969.1|	0	Protein polybromo-1 [Ascaris suum]
PdU000889v1.1	2497	gi|170589119|ref|XP_001899321.1|	5.04305e-48	hypothetical protein [Brugia malayi] &gt;gi|158593534|gb|EDP32129.1| conserved hypothetical protein [Brugia malayi]
PdU000890v1.1	2496	gi|308510592|ref|XP_003117479.1|	0	hypothetical protein CRE_01704 [Caenorhabditis remanei] &gt;gi|308242393|gb|EFO86345.1| hypothetical protein CRE_01704 [Caenorhabditis remanei]
PdU000895v1.1	2495	gi|242319813|emb|CAD44145.2|	4.26688e-164	Protein T21C9.3, isoform b [Caenorhabditis elegans]
PdU000896v1.1	2494	gi|170585133|ref|XP_001897341.1|	5.52897e-71	WH1 domain containing protein [Brugia malayi] &gt;gi|158595250|gb|EDP33818.1| WH1 domain containing protein [Brugia malayi]
PdU000897v1.1	2493	gi|324500377|gb|ADY40179.1|	6.0847e-86	ABC transporter ced-7 [Ascaris suum]
PdU000899v1.1	2492	gi|324499480|gb|ADY39778.1|	0	Spectrin beta chain [Ascaris suum]
PdU000900v1.1	2488	gi|17542706|ref|NP_501399.1|	0	Vacuolar H ATPase family member (vha-5) [Caenorhabditis elegans] &gt;gi|15042019|dbj|BAB62291.1| VHA-5 [Caenorhabditis elegans] &gt;gi|351061793|emb|CCD69637.1| Protein VHA-5 [Caenorhabditis elegans]
PdU000902v1.1	2486	gi|324507255|gb|ADY43079.1|	5.48722e-87	Hepatocyte nuclear factor 6 [Ascaris suum]
PdU000903v1.1	2482	gi|312076164|ref|XP_003140738.1|	0	PAN domain-containing protein [Loa loa] &gt;gi|307764095|gb|EFO23329.1| PAN domain-containing protein [Loa loa]
PdU000904v1.1	2482	gi|341884991|gb|EGT40926.1|	4.18904e-87	hypothetical protein CAEBREN_23306 [Caenorhabditis brenneri]
PdU000907v1.1	2485	gi|324500404|gb|ADY40192.1|	2.49837e-148	Ras GTPase-activating protein gap-2 [Ascaris suum]
PdU000909v1.1	2472	gi|341895560|gb|EGT51495.1|	1.01123e-24	hypothetical protein CAEBREN_12482 [Caenorhabditis brenneri]
PdU000910v1.1	2471	gi|324501193|gb|ADY40533.1|	7.93417e-171	Glycerophosphocholine phosphodiesterase GPCPD1 [Ascaris suum]
PdU000911v1.1	2475	gi|324504389|gb|ADY41896.1|	1.04018e-162	Serine/threonine-protein phosphatase 4 regulatory subunit 4 [Ascaris suum]
PdU000912v1.1	2477	gi|324514665|gb|ADY45944.1|	0	Regulator of G-protein signaling 7, partial [Ascaris suum]
PdU000913v1.1	2475	gi|324505459|gb|ADY42346.1|	0	Dipeptidyl peptidase family member 6 [Ascaris suum]
PdU000915v1.1	2473	gi|312093899|ref|XP_003147842.1|	3.55324e-179	chondroitin N-acetylgalactosaminyltransferase [Loa loa] &gt;gi|307756993|gb|EFO16227.1| chondroitin N-acetylgalactosaminyltransferase [Loa loa]
PdU000919v1.1	2468	gi|158286689|ref|XP_308870.4|	5.87856e-49	AGAP006889-PA [Anopheles gambiae str. PEST] &gt;gi|157020589|gb|EAA03956.4| AGAP006889-PA [Anopheles gambiae str. PEST]
PdU000920v1.1	2465	gi|341899759|gb|EGT55694.1|	3.37013e-121	hypothetical protein CAEBREN_28283 [Caenorhabditis brenneri]
PdU000921v1.1	2469	gi|324499526|gb|ADY39798.1|	0	Unknown [Ascaris suum]
PdU000922v1.1	2463	gi|324502086|gb|ADY40918.1|	3.68622e-152	Fanconi anemia group J protein [Ascaris suum]
PdU000923v1.1	2464	gi|324505544|gb|ADY42381.1|	1.30269e-56	Unknown [Ascaris suum]
PdU000927v1.1	2458	gi|308495179|ref|XP_003109778.1|	1.3102e-141	hypothetical protein CRE_07414 [Caenorhabditis remanei] &gt;gi|308245968|gb|EFO89920.1| hypothetical protein CRE_07414 [Caenorhabditis remanei]
PdU000929v1.1	2456	gi|324505139|gb|ADY42214.1|	2.24005e-133	Lysine-specific histone demethylase 1A [Ascaris suum]
PdU000930v1.1	2460	gi|324505428|gb|ADY42334.1|	2.89619e-173	Type I inositol-3,4-bisphosphate 4-phosphatase [Ascaris suum]
PdU000931v1.1	2458	gi|324501024|gb|ADY40462.1|	7.64557e-158	Brother of CDO [Ascaris suum]
PdU000932v1.1	2452	gi|324507513|gb|ADY43184.1|	0	Ribosomal protein S6 kinase 2 alpha [Ascaris suum]
PdU000933v1.1	2454	gi|309361551|emb|CAP29396.2|	5.21659e-90	CBR-CEH-44 protein [Caenorhabditis briggsae AF16]
PdU000934v1.1	2436	gi|361132366|pdb|3UA4|A	3.83395e-85	Chain A, Crystal Structure Of Protein Arginine Methyltransferase Prmt5 &gt;gi|361132367|pdb|3UA4|B Chain B, Crystal Structure Of Protein Arginine Methyltransferase Prmt5
PdU000935v1.1	2459	gi|324504090|gb|ADY41767.1|	9.31672e-172	Transducin beta-like protein 3 [Ascaris suum]
PdU000936v1.1	2458	gi|308489754|ref|XP_003107070.1|	7.37508e-52	hypothetical protein CRE_17194 [Caenorhabditis remanei] &gt;gi|308252958|gb|EFO96910.1| hypothetical protein CRE_17194 [Caenorhabditis remanei]
PdU000937v1.1	2454	gi|17536077|ref|NP_496407.1|	0	hypothetical protein T06D8.10 [Caenorhabditis elegans] &gt;gi|3879533|emb|CAA88973.1| Protein T06D8.10 [Caenorhabditis elegans]
PdU000939v1.1	2456	gi|324507818|gb|ADY43306.1|	0	Xenotropic and polytropic retrovirus receptor 1, partial [Ascaris suum]
PdU000940v1.1	2456	gi|324513755|gb|ADY45637.1|	2.70191e-62	WD repeat-containing protein 60 [Ascaris suum]
PdU000941v1.1	2437	gi|324505254|gb|ADY42260.1|	0	Nucleolar GTP-binding protein 2 [Ascaris suum]
PdU000943v1.1	2455	gi|324504210|gb|ADY41818.1|	0	Apoptosis-linked gene 2-interacting protein X 1 [Ascaris suum]
PdU000945v1.1	2447	gi|30962529|dbj|BAC76731.1|	0	isoleucyl-tRNA synthetase (mitochondrial) [Caenorhabditis elegans]
PdU000946v1.1	2451	gi|193206114|ref|NP_001122768.1|	0	Lin-48 EXpression abnormal family member (lex-1) [Caenorhabditis elegans] &gt;gi|154147435|emb|CAO82028.1| Protein LEX-1, isoform b [Caenorhabditis elegans]
PdU000947v1.1	2449	gi|170593161|ref|XP_001901333.1|	1.01739e-77	RUN domain containing protein [Brugia malayi] &gt;gi|158591400|gb|EDP30013.1| RUN domain containing protein [Brugia malayi]
PdU000949v1.1	2453	gi|324504536|gb|ADY41959.1|	0	TBC1 domain family member 16 [Ascaris suum]
PdU000950v1.1	2451	gi|341891191|gb|EGT47126.1|	1.93053e-60	hypothetical protein CAEBREN_31856 [Caenorhabditis brenneri]
PdU000951v1.1	2449	gi|32566776|ref|NP_505173.2|	1.82003e-143	hypothetical protein F52E1.13 [Caenorhabditis elegans] &gt;gi|373254407|emb|CCD70813.1| Protein F52E1.13, isoform a [Caenorhabditis elegans]
PdU000952v1.1	2444	gi|170595363|ref|XP_001902350.1|	1.31146e-117	Myosin XVIIIA [Brugia malayi] &gt;gi|158590011|gb|EDP28793.1| Myosin XVIIIA, putative [Brugia malayi]
PdU000954v1.1	2447	gi|324518724|gb|ADY47186.1|	1.49928e-121	28S ribosomal protein S29, partial [Ascaris suum]
PdU000960v1.1	2432	gi|324506991|gb|ADY42971.1|	0	ATP-binding cassette sub-family D member 3 [Ascaris suum]
PdU000961v1.1	2439	gi|268536096|ref|XP_002633183.1|	0	C. briggsae CBR-PLC-4 protein [Caenorhabditis briggsae] &gt;gi|187034633|emb|CAP26450.1| CBR-PLC-4 protein [Caenorhabditis briggsae AF16]
PdU000962v1.1	2444	gi|324508213|gb|ADY43469.1|	6.31883e-104	Rho guanine nucleotide exchange factor 7, partial [Ascaris suum]
PdU000964v1.1	2434	gi|268529222|ref|XP_002629737.1|	0	Hypothetical protein CBG00970 [Caenorhabditis briggsae] &gt;gi|187038639|emb|CAP22282.1| hypothetical protein CBG_00970 [Caenorhabditis briggsae AF16]
PdU000965v1.1	2433	gi|324503379|gb|ADY41472.1|	5.51504e-92	Breast carcinoma-amplified sequence 3 [Ascaris suum]
PdU000966v1.1	2438	gi|324508750|gb|ADY43690.1|	3.37942e-65	Warthog protein 8 [Ascaris suum]
PdU000967v1.1	2442	gi|324505725|gb|ADY42455.1|	0	Sodium-dependent acetylcholine transporter [Ascaris suum]
PdU000969v1.1	2438	gi|308483868|ref|XP_003104135.1|	8.67392e-37	hypothetical protein CRE_01040 [Caenorhabditis remanei] &gt;gi|308258443|gb|EFP02396.1| hypothetical protein CRE_01040 [Caenorhabditis remanei]
PdU000970v1.1	2436	gi|351018189|emb|CCD62089.1|	1.71302e-101	Protein ZTF-12, isoform c [Caenorhabditis elegans]
PdU000971v1.1	2434	gi|324507257|gb|ADY43080.1|	8.12726e-136	Histone-lysine N-methyltransferase EZH2 [Ascaris suum]
PdU000972v1.1	2435	gi|357503371|ref|XP_003621974.1|	6.87833e-26	Heat shock protein [Medicago truncatula] &gt;gi|357503405|ref|XP_003621991.1| Heat shock protein [Medicago truncatula] &gt;gi|355496989|gb|AES78192.1| Heat shock protein [Medicago truncatula] &gt;gi|355497006|gb|AES78209.1| Heat shock protein [Medicago truncatula]
PdU000973v1.1	2433	gi|324501585|gb|ADY40703.1|	8.07091e-160	Sodium-driven chloride bicarbonate exchanger [Ascaris suum]
PdU000975v1.1	2434	gi|32565886|ref|NP_502273.2|	0	UNCoordinated family member (unc-22) [Caenorhabditis elegans] &gt;gi|26985878|emb|CAA98064.2| Protein UNC-22, isoform a [Caenorhabditis elegans]
PdU000977v1.1	2436	gi|320202875|emb|CAA98267.3|	1.05569e-159	Protein F25D1.4 [Caenorhabditis elegans]
PdU000978v1.1	2427	gi|300676079|gb|ADK26462.1|	0	heat shock protein 90 [Bursaphelenchus mucronatus]
PdU000980v1.1	2429	gi|312076359|ref|XP_003140825.1|	0	3&apos;-5&apos; exonuclease [Loa loa] &gt;gi|307764011|gb|EFO23245.1| 3&apos;-5&apos; exonuclease [Loa loa]
PdU000983v1.1	2432	gi|71999521|ref|NP_500987.3|	0	hypothetical protein Y73B6BL.1 [Caenorhabditis elegans] &gt;gi|351059305|emb|CCD74148.1| Protein TYR-6 [Caenorhabditis elegans]
PdU000984v1.1	2427	gi|115534282|ref|NP_499906.3|	3.05933e-42	hypothetical protein F18F11.4 [Caenorhabditis elegans] &gt;gi|373254298|emb|CCD69673.1| Protein F18F11.4 [Caenorhabditis elegans]
PdU000985v1.1	2427	gi|324504380|gb|ADY41892.1|	1.44359e-100	E3 UFM1-protein ligase 1 [Ascaris suum]
PdU000990v1.1	2422	gi|324511981|gb|ADY44974.1|	6.22835e-112	Sorbin and SH3 domain-containing protein 1 [Ascaris suum]
PdU000991v1.1	2423	gi|321253449|ref|XP_003192735.1|	1.08143e-55	heat shock protein 70 [Cryptococcus gattii WM276] &gt;gi|317459204|gb|ADV20948.1| Heat shock protein 70, putative [Cryptococcus gattii WM276]
PdU000993v1.1	2412	gi|341883895|gb|EGT39830.1|	0	CBN-CUTL-23 protein [Caenorhabditis brenneri]
PdU000994v1.1	2412	gi|170582931|ref|XP_001896354.1|	0	DNA replication licensing factor MCM5 [Brugia malayi] &gt;gi|158596465|gb|EDP34804.1| DNA replication licensing factor MCM5, putative [Brugia malayi]
PdU000995v1.1	2420	gi|309359623|emb|CAP32441.2|	1.24406e-27	hypothetical protein CBG_13677 [Caenorhabditis briggsae AF16]
PdU000996v1.1	2416	gi|324501711|gb|ADY40759.1|	0	JNK-interacting protein [Ascaris suum]
PdU000997v1.1	2416	gi|350022752|dbj|GAA37571.1|	7.45498e-57	heat shock 70kDa protein 1/8 [Clonorchis sinensis]
PdU000999v1.1	2415	gi|307211513|gb|EFN87608.1|	2.25507e-37	Protein translocase subunit secA [Harpegnathos saltator]
PdU001000v1.1	2415	gi|324508686|gb|ADY43664.1|	9.00803e-95	Sodium/potassium-transporting ATPase subunit beta-3 [Ascaris suum]
PdU001001v1.1	2414	gi|237830213|ref|XP_002364404.1|	4.55436e-30	heat shock protein 70, putative [Toxoplasma gondii ME49] &gt;gi|6682359|gb|AAF23321.1|AF110397_1 heat shock protein 70 precursor [Toxoplasma gondii] &gt;gi|211962068|gb|EEA97263.1| heat shock protein 70, putative [Toxoplasma gondii ME49] &gt;gi|221487477|gb|EEE25709.1| heat shock protein, putative [Toxoplasma gondii GT1] &gt;gi|221507275|gb|EEE32879.1| heat shock protein, putative [Toxoplasma gon…
PdU001002v1.1	2413	gi|324499946|gb|ADY39989.1|	0	Myosin-IXb [Ascaris suum]
PdU001003v1.1	2404	gi|186681684|ref|YP_001864880.1|	3.36475e-17	small GTP-binding protein [Nostoc punctiforme PCC 73102] &gt;gi|186464136|gb|ACC79937.1| small GTP-binding protein [Nostoc punctiforme PCC 73102]
PdU001004v1.1	2409	gi|324506581|gb|ADY42806.1|	5.75389e-134	Paraplegin, partial [Ascaris suum]
PdU001005v1.1	2407	gi|341889655|gb|EGT45590.1|	1.45838e-28	CBN-NPP-18 protein [Caenorhabditis brenneri]
PdU001006v1.1	2398	gi|324501683|gb|ADY40746.1|	1.38662e-71	Ran-binding protein 9 [Ascaris suum]
PdU001007v1.1	2402	gi|238816827|gb|ACR56784.1|	1.86682e-92	aspartic protease 2A [Strongyloides ratti]
PdU001009v1.1	2386	gi|324504010|gb|ADY41731.1|	1.17412e-163	Glutamate carboxypeptidase 2 [Ascaris suum]
PdU001011v1.1	2405	gi|76253828|ref|NP_001029006.1|	2.4761e-44	heat shock protein 70 [Ciona intestinalis] &gt;gi|1890394|emb|CAA72283.1| heat shock protein 70 [Ciona intestinalis]
PdU001012v1.1	2401	gi|324499719|gb|ADY39888.1|	0	Neurobeachin [Ascaris suum]
PdU001013v1.1	2403	gi|324503401|gb|ADY41481.1|	0	N-acetylgalactosaminyltransferase 6 [Ascaris suum]
PdU001015v1.1	2397	gi|324503381|gb|ADY41473.1|	1.06359e-180	Glycerophosphocholine phosphodiesterase GPCPD1 [Ascaris suum]
PdU001016v1.1	2403	gi|312077813|ref|XP_003141467.1|	4.43304e-102	TKL/RAF/KSR protein kinase [Loa loa] &gt;gi|307763372|gb|EFO22606.1| TKL/RAF/KSR protein kinase [Loa loa]
PdU001017v1.1	2402	gi|83644572|ref|YP_433007.1|	3.62646e-104	deoxyribodipyrimidine photolyase [Hahella chejuensis KCTC 2396] &gt;gi|83632615|gb|ABC28582.1| Deoxyribodipyrimidine photolyase [Hahella chejuensis KCTC 2396]
PdU001018v1.1	2400	gi|324502398|gb|ADY41057.1|	1.94581e-174	Band 4.1-like protein 5 [Ascaris suum]
PdU001019v1.1	2394	gi|324501458|gb|ADY40650.1|	1.81983e-164	PAS domain-containing serine/threonine-protein kinase [Ascaris suum]
PdU001020v1.1	2401	gi|341885513|gb|EGT41448.1|	0	hypothetical protein CAEBREN_18209 [Caenorhabditis brenneri]
PdU001023v1.1	2400	gi|225878073|emb|CAD56234.3|	0	Protein MAM-2, isoform a [Caenorhabditis elegans]
PdU001027v1.1	2392	gi|324500645|gb|ADY40297.1|	0	Insulin-like growth factor-binding protein complex acid labile subunit [Ascaris suum]
PdU001028v1.1	2391	gi|312081836|ref|XP_003143194.1|	2.05609e-83	hypothetical protein LOAG_07613 [Loa loa] &gt;gi|307761640|gb|EFO20874.1| hypothetical protein LOAG_07613 [Loa loa]
PdU001031v1.1	2387	gi|268564051|ref|XP_002647077.1|	0	C. briggsae CBR-MMCM-1 protein [Caenorhabditis briggsae]
PdU001032v1.1	2379	gi|7503684|pir||T16388	3.18752e-161	hypothetical protein F47E1.2 - Caenorhabditis elegans
PdU001033v1.1	2384	gi|170579601|ref|XP_001894902.1|	1.31939e-106	Nucleoporin interacting component family protein [Brugia malayi] &gt;gi|158598354|gb|EDP36266.1| Nucleoporin interacting component family protein [Brugia malayi]
PdU001034v1.1	2382	gi|324502351|gb|ADY41035.1|	0	Cohesin subunit SA-1 [Ascaris suum]
PdU001035v1.1	2375	gi|324499597|gb|ADY39830.1|	6.29818e-109	Complement factor H [Ascaris suum]
PdU001036v1.1	2378	gi|324509101|gb|ADY43834.1|	2.00691e-30	MDS1 and EVI1 complex locus protein EVI1 [Ascaris suum] &gt;gi|324509891|gb|ADY44144.1| MDS1 and EVI1 complex locus protein EVI1 [Ascaris suum]
PdU001038v1.1	2382	gi|324505906|gb|ADY42530.1|	8.55859e-98	Nicastrin [Ascaris suum]
PdU001039v1.1	2376	gi|324504448|gb|ADY41922.1|	2.4882e-89	Rho GTPase-activating protein 29 [Ascaris suum]
PdU001041v1.1	2378	gi|312080230|ref|XP_003142511.1|	7.40376e-17	hypothetical protein LOAG_06930 [Loa loa] &gt;gi|307762325|gb|EFO21559.1| hypothetical protein LOAG_06930 [Loa loa]
PdU001045v1.1	2376	gi|17540282|ref|NP_501669.1|	1.03814e-111	CyPIN (guanine aminohydrolase) homolog) family member (cpin-1) [Caenorhabditis elegans] &gt;gi|13548397|emb|CAA92772.2| Protein CPIN-1 [Caenorhabditis elegans]
PdU001046v1.1	2373	gi|309357637|emb|CAP35305.2|	1.60284e-104	hypothetical protein CBG_17635 [Caenorhabditis briggsae AF16]
PdU001047v1.1	2373	gi|324499510|gb|ADY39790.1|	3.93878e-111	Microtubule-actin cross-linking factor 1 [Ascaris suum]
PdU001049v1.1	2371	gi|268568182|ref|XP_002640183.1|	3.62997e-157	C. briggsae CBR-ACR-11 protein [Caenorhabditis briggsae] &gt;gi|187029287|emb|CAP31630.1| CBR-ACR-11 protein [Caenorhabditis briggsae AF16]
PdU001050v1.1	2367	gi|170592343|ref|XP_001900928.1|	6.74435e-87	Goliath protein [Brugia malayi] &gt;gi|158591623|gb|EDP30228.1| Goliath protein, putative [Brugia malayi]
PdU001051v1.1	2365	gi|324506873|gb|ADY42922.1|	7.74027e-67	Serine/threonine-protein kinase PLK1 [Ascaris suum]
PdU001052v1.1	2368	gi|324503187|gb|ADY41389.1|	1.17676e-123	Rhomboid family member 1 [Ascaris suum]
PdU001054v1.1	2368	gi|327284063|ref|XP_003226758.1|	1.20437e-43	PREDICTED: sodium- and chloride-dependent neutral and basic amino acid transporter B(0+)-like [Anolis carolinensis]
PdU001055v1.1	2369	gi|324507882|gb|ADY43333.1|	2.05757e-43	U6 snRNA-specific terminal uridylyltransferase 1 [Ascaris suum]
PdU001056v1.1	2369	gi|170592224|ref|XP_001900869.1|	0	DNA replication licensing factor MCM2 [Brugia malayi] &gt;gi|158591736|gb|EDP30340.1| DNA replication licensing factor MCM2, putative [Brugia malayi]
PdU001058v1.1	2366	gi|193207370|ref|NP_506047.5|	6.74435e-87	abnormal CHEmotaxis family member (che-11) [Caenorhabditis elegans] &gt;gi|166156996|emb|CAB02787.5| Protein CHE-11 [Caenorhabditis elegans]
PdU001059v1.1	2365	gi|312074551|ref|XP_003140021.1|	8.1366e-125	hypothetical protein LOAG_04436 [Loa loa] &gt;gi|307764813|gb|EFO24047.1| hypothetical protein LOAG_04436 [Loa loa]
PdU001060v1.1	2361	gi|324502878|gb|ADY41260.1|	0	Sodium/hydrogen exchanger 9 [Ascaris suum]
PdU001061v1.1	2361	gi|211970661|emb|CAB63433.3|	6.38094e-37	Protein C26G2.2 [Caenorhabditis elegans]
PdU001062v1.1	2357	gi|324505442|gb|ADY42340.1|	0	Kinesin-like protein KIF3A [Ascaris suum]
PdU001063v1.1	2359	gi|324500556|gb|ADY40258.1|	4.02549e-124	Alsin [Ascaris suum]
PdU001065v1.1	2356	gi|312077342|ref|XP_003141262.1|	0	hypothetical protein LOAG_05677 [Loa loa] &gt;gi|307763575|gb|EFO22809.1| hypothetical protein LOAG_05677 [Loa loa]
PdU001066v1.1	2361	gi|324501470|gb|ADY40656.1|	1.04207e-71	Nuclear pore complex protein Nup107 [Ascaris suum]
PdU001068v1.1	2355	gi|324507286|gb|ADY43093.1|	1.52374e-131	Tetraspanin-33 [Ascaris suum]
PdU001070v1.1	2352	gi|324504062|gb|ADY41754.1|	2.09953e-56	U3 small nucleolar RNA-associated protein 14 A [Ascaris suum]
PdU001072v1.1	2356	gi|170581346|ref|XP_001895645.1|	1.55588e-59	Pao retrotransposon peptidase family protein [Brugia malayi] &gt;gi|158597341|gb|EDP35513.1| Pao retrotransposon peptidase family protein [Brugia malayi]
PdU001074v1.1	2346	gi|13506789|gb|AAK28335.1|	0	glycogen synthase [Steinernema feltiae]
PdU001075v1.1	2356	gi|324501235|gb|ADY40551.1|	1.51669e-147	DEP domain-containing protein 5 [Ascaris suum]
PdU001077v1.1	2353	gi|324508003|gb|ADY43385.1|	3.09397e-100	Coatomer subunit epsilon [Ascaris suum]
PdU001078v1.1	2353	gi|324506283|gb|ADY42686.1|	0	Oxysterol-binding protein 2 [Ascaris suum]
PdU001080v1.1	2353	gi|17532301|ref|NP_495846.1|	0	hypothetical protein C34C6.4 [Caenorhabditis elegans] &gt;gi|3874714|emb|CAA91263.1| Protein C34C6.4 [Caenorhabditis elegans]
PdU001081v1.1	2356	gi|170574726|ref|XP_001892936.1|	4.34419e-86	Integrase core domain containing protein [Brugia malayi] &gt;gi|170584619|ref|XP_001897093.1| Integrase core domain containing protein [Brugia malayi] &gt;gi|158595502|gb|EDP34052.1| Integrase core domain containing protein [Brugia malayi] &gt;gi|158601286|gb|EDP38242.1| Integrase core domain containing protein [Brugia malayi]
PdU001082v1.1	2349	gi|341891261|gb|EGT47196.1|	0	hypothetical protein CAEBREN_20402 [Caenorhabditis brenneri]
PdU001083v1.1	2350	gi|324501959|gb|ADY40867.1|	3.44722e-67	Liprin-beta [Ascaris suum]
PdU001085v1.1	2346	gi|312080118|ref|XP_003142464.1|	2.62917e-75	PDZ-domain-containing protein scribble [Loa loa] &gt;gi|307762372|gb|EFO21606.1| PDZ-domain-containing protein scribble [Loa loa]
PdU001086v1.1	2349	gi|72003720|ref|NP_509899.3|	0	Organic Cation Transporter family member (oct-2) [Caenorhabditis elegans] &gt;gi|22265949|emb|CAA91492.4| Protein OCT-2, isoform a [Caenorhabditis elegans]
PdU001088v1.1	2348	gi|268557124|ref|XP_002636551.1|	4.57341e-128	Hypothetical protein CBG23241 [Caenorhabditis briggsae] &gt;gi|187021176|emb|CAP39758.1| CBR-SULP-5 protein [Caenorhabditis briggsae AF16]
PdU001089v1.1	2349	gi|324501164|gb|ADY40520.1|	7.92874e-72	MRNA-decapping enzyme 2 [Ascaris suum]
PdU001090v1.1	2352	gi|312077180|ref|XP_003141190.1|	1.83076e-68	TK/FER protein kinase [Loa loa] &gt;gi|307763648|gb|EFO22882.1| TK/FER protein kinase [Loa loa]
PdU001091v1.1	2344	gi|324499498|gb|ADY39785.1|	1.23645e-24	Transformation/transcription domain-associated protein [Ascaris suum]
PdU001092v1.1	2351	gi|324501383|gb|ADY40618.1|	0	C-1-tetrahydrofolate synthase [Ascaris suum]
PdU001093v1.1	2345	gi|308510610|ref|XP_003117488.1|	2.84839e-29	hypothetical protein CRE_01731 [Caenorhabditis remanei] &gt;gi|308242402|gb|EFO86354.1| hypothetical protein CRE_01731 [Caenorhabditis remanei]
PdU001094v1.1	2349	gi|324505322|gb|ADY42288.1|	0	Dolichyl-diphosphooligosaccharide--protein glycosyltransferase subunit STT3A [Ascaris suum]
PdU001096v1.1	2347	gi|324499972|gb|ADY40001.1|	4.73624e-117	Aminopeptidase N [Ascaris suum]
PdU001097v1.1	2339	gi|324505357|gb|ADY42304.1|	9.36489e-57	Early growth response protein 1 [Ascaris suum]
PdU001098v1.1	2347	gi|91082923|ref|XP_972752.1|	4.33371e-78	PREDICTED: similar to transglutaminase [Tribolium castaneum] &gt;gi|270007058|gb|EFA03506.1| hypothetical protein TcasGA2_TC013507 [Tribolium castaneum]
PdU001099v1.1	2346	gi|341879873|gb|EGT35808.1|	0	hypothetical protein CAEBREN_20013 [Caenorhabditis brenneri]
PdU001102v1.1	2338	gi|324506255|gb|ADY42675.1|	5.49124e-166	ATP-dependent RNA helicase DDX1 [Ascaris suum]
PdU001103v1.1	2343	gi|324503772|gb|ADY41632.1|	0	Prestin [Ascaris suum]
PdU001104v1.1	2342	gi|341880535|gb|EGT36470.1|	2.04754e-11	hypothetical protein CAEBREN_06684 [Caenorhabditis brenneri]
PdU001105v1.1	2340	gi|324511192|gb|ADY44666.1|	1.97898e-123	Unknown [Ascaris suum]
PdU001107v1.1	2330	gi|324507191|gb|ADY43051.1|	0	Arginyl-tRNA synthetase, partial [Ascaris suum]
PdU001108v1.1	2338	gi|324508241|gb|ADY43482.1|	3.02715e-148	Glycerol-3-phosphate acyltransferase 3 [Ascaris suum]
PdU001110v1.1	2326	gi|170590816|ref|XP_001900167.1|	1.48326e-54	hypothetical protein Bm1_43530 [Brugia malayi] &gt;gi|158592317|gb|EDP30917.1| hypothetical protein Bm1_43530 [Brugia malayi]
PdU001111v1.1	2332	gi|324504458|gb|ADY41926.1|	3.2016e-174	Hexosaminidase D [Ascaris suum]
PdU001112v1.1	2339	gi|170588627|ref|XP_001899075.1|	1.15482e-139	hypothetical protein Bm1_38110 [Brugia malayi] &gt;gi|158593288|gb|EDP31883.1| hypothetical protein Bm1_38110 [Brugia malayi]
PdU001113v1.1	2335	gi|324506177|gb|ADY42646.1|	0	Glutamate--cysteine ligase [Ascaris suum]
PdU001114v1.1	2336	gi|324502240|gb|ADY40987.1|	3.14718e-129	Anosmin-1 [Ascaris suum]
PdU001115v1.1	2335	gi|157278569|ref|NP_001098385.1|	4.65453e-40	heat shock protein 70 [Oryzias latipes] &gt;gi|146186424|gb|ABQ09264.1| heat shock protein 70 isoform 3 [Oryzias latipes]
PdU001117v1.1	2330	gi|324499534|gb|ADY39802.1|	1.17356e-67	Vacuolar protein sorting-associated protein 13D [Ascaris suum]
PdU001118v1.1	2328	gi|324503507|gb|ADY41524.1|	3.20391e-166	Serine/threonine-protein kinase akt-1 [Ascaris suum]
PdU001123v1.1	2330	gi|341889535|gb|EGT45470.1|	5.12609e-47	hypothetical protein CAEBREN_17802 [Caenorhabditis brenneri]
PdU001124v1.1	2332	gi|11037736|gb|AAG27717.1|AF303661_1	8.46904e-42	FGF receptor [Halocynthia roretzi]
PdU001125v1.1	2322	gi|341884042|gb|EGT39977.1|	4.76127e-170	hypothetical protein CAEBREN_06407 [Caenorhabditis brenneri]
PdU001126v1.1	2330	gi|357619752|gb|EHJ72205.1|	7.87182e-64	putative Spectrin beta chain [Danaus plexippus]
PdU001127v1.1	2326	gi|324506411|gb|ADY42739.1|	4.16808e-174	CTP synthase 1 [Ascaris suum]
PdU001128v1.1	2330	gi|213019763|ref|ZP_03335567.1|	9.06941e-36	Ankyrin repeat domain protein [Wolbachia endosymbiont of Culex quinquefasciatus JHB] &gt;gi|212994669|gb|EEB55313.1| Ankyrin repeat domain protein [Wolbachia endosymbiont of Culex quinquefasciatus JHB]
PdU001130v1.1	2329	gi|324504951|gb|ADY42133.1|	3.22628e-142	Alpha-1,6-mannosylglycoprotein 6-beta-N-acetylglucosaminyltransferase [Ascaris suum]
PdU001133v1.1	2323	gi|324504158|gb|ADY41796.1|	2.12357e-77	Abnormal pharyngeal pumping eat-20 [Ascaris suum]
PdU001134v1.1	2330	gi|17531535|ref|NP_496273.1|	0	Cell Division Cycle related family member (cdc-48.1) [Caenorhabditis elegans] &gt;gi|1729896|sp|P54811.1|TERA1_CAEEL RecName: Full=Transitional endoplasmic reticulum ATPase homolog 1; AltName: Full=Cell division cycle-related protein 48.1; AltName: Full=p97/CDC48 homolog 1 &gt;gi|3874005|emb|CAA90050.1| Protein CDC-48.1 [Caenorhabditis elegans]
PdU001135v1.1	2326	gi|312066882|ref|XP_003136481.1|	3.64494e-61	CXXC zinc finger family protein [Loa loa] &gt;gi|307768360|gb|EFO27594.1| CXXC zinc finger family protein [Loa loa]
PdU001136v1.1	2317	gi|341900916|gb|EGT56851.1|	5.27459e-36	hypothetical protein CAEBREN_11563 [Caenorhabditis brenneri]
PdU001138v1.1	2326	gi|324500476|gb|ADY40225.1|	0	Insulin-like receptor [Ascaris suum]
PdU001140v1.1	2323	gi|170595436|ref|XP_001902382.1|	1.0957e-57	Spermine/spermidine synthase family protein [Brugia malayi] &gt;gi|158589976|gb|EDP28767.1| Spermine/spermidine synthase family protein [Brugia malayi]
PdU001141v1.1	2323	gi|324506496|gb|ADY42774.1|	0	Methylcrotonoyl-CoA carboxylase subunit alpha [Ascaris suum]
PdU001142v1.1	2322	gi|170582285|ref|XP_001896061.1|	2.57192e-107	hypothetical protein Bm1_23020 [Brugia malayi] &gt;gi|158596815|gb|EDP35094.1| hypothetical protein Bm1_23020 [Brugia malayi]
PdU001143v1.1	2318	gi|324503309|gb|ADY41440.1|	1.21231e-48	PR domain zinc finger protein 1 [Ascaris suum]
PdU001144v1.1	2323	gi|324503789|gb|ADY41640.1|	1.79355e-84	Squamous cell carcinoma antigen recognized by T-cell 3 [Ascaris suum]
PdU001145v1.1	2321	gi|324507014|gb|ADY42982.1|	0	Serine/threonine-protein phosphatase 2A 56 kDa regulatory subunit delta isoform [Ascaris suum]
PdU001148v1.1	2320	gi|196008839|ref|XP_002114285.1|	6.41333e-58	hypothetical protein TRIADDRAFT_50470 [Trichoplax adhaerens] &gt;gi|196008841|ref|XP_002114286.1| hypothetical protein TRIADDRAFT_50471 [Trichoplax adhaerens] &gt;gi|190583304|gb|EDV23375.1| hypothetical protein TRIADDRAFT_50470 [Trichoplax adhaerens] &gt;gi|190583305|gb|EDV23376.1| hypothetical protein TRIADDRAFT_50471 [Trichoplax adhaerens]
PdU001149v1.1	2316	gi|312068814|ref|XP_003137390.1|	0	elongation factor Tu GTP binding domain-containing protein [Loa loa] &gt;gi|307767449|gb|EFO26683.1| elongation factor Tu GTP binding domain-containing protein [Loa loa]
PdU001150v1.1	2318	gi|170066760|ref|XP_001868213.1|	4.10907e-97	helicase conserved C-terminal domain containing protein [Culex quinquefasciatus] &gt;gi|167862956|gb|EDS26339.1| helicase conserved C-terminal domain containing protein [Culex quinquefasciatus]
PdU001151v1.1	2300	gi|324503617|gb|ADY41568.1|	1.54641e-96	Cuticlin-1 [Ascaris suum]
PdU001152v1.1	2319	gi|324502001|gb|ADY40884.1|	1.54703e-128	Serine/threonine-protein kinase kin-29 [Ascaris suum]
PdU001154v1.1	2306	gi|312074352|ref|XP_003139932.1|	1.63465e-146	structure-specific recognition protein 1 [Loa loa] &gt;gi|307764903|gb|EFO24137.1| structure-specific recognition protein 1 [Loa loa]
PdU001159v1.1	2305	gi|324505826|gb|ADY42497.1|	0	Sodium- and chloride-dependent GABA transporter ine [Ascaris suum]
PdU001161v1.1	2312	gi|324507738|gb|ADY43276.1|	9.35537e-126	Malonyl-CoA-acyl carrier protein transacylase [Ascaris suum]
PdU001162v1.1	2309	gi|324507008|gb|ADY42979.1|	1.6449e-130	ATP-dependent RNA helicase DHX33 [Ascaris suum]
PdU001163v1.1	2310	gi|324502916|gb|ADY41274.1|	1.79768e-169	Acetylcholine receptor subunit alpha-type deg-3 [Ascaris suum]
PdU001166v1.1	2310	gi|170596587|ref|XP_001902821.1|	3.38427e-59	3&apos;-5&apos; exonuclease family protein [Brugia malayi] &gt;gi|158589271|gb|EDP28335.1| 3&apos;-5&apos; exonuclease family protein [Brugia malayi]
PdU001170v1.1	2304	gi|312078752|ref|XP_003141875.1|	6.30312e-90	ADP-ribosylation factor 1 [Loa loa] &gt;gi|307762959|gb|EFO22193.1| ADP-ribosylation factor 1 [Loa loa] &gt;gi|324508105|gb|ADY43425.1| ADP-ribosylation factor 1 [Ascaris suum]
PdU001174v1.1	2316	gi|324506177|gb|ADY42646.1|	0	Glutamate--cysteine ligase [Ascaris suum]
PdU001175v1.1	2293	gi|260824177|ref|XP_002607044.1|	3.19393e-110	hypothetical protein BRAFLDRAFT_118691 [Branchiostoma floridae] &gt;gi|229292390|gb|EEN63054.1| hypothetical protein BRAFLDRAFT_118691 [Branchiostoma floridae]
PdU001176v1.1	2301	gi|324502682|gb|ADY41178.1|	1.12055e-171	Dynamin-like 120 kDa protein [Ascaris suum]
PdU001177v1.1	2306	gi|324504196|gb|ADY41813.1|	0	Protein VAC14 [Ascaris suum]
PdU001178v1.1	2307	gi|324500835|gb|ADY40381.1|	0	Tyrosine-protein phosphatase non-receptor type 23 [Ascaris suum]
PdU001179v1.1	2297	gi|312074661|ref|XP_003140070.1|	2.62131e-112	hypothetical protein LOAG_04486 [Loa loa] &gt;gi|307764766|gb|EFO24000.1| hypothetical protein LOAG_04486 [Loa loa]
PdU001183v1.1	2280	gi|268567640|ref|XP_002640049.1|	3.0467e-20	Hypothetical protein CBG12525 [Caenorhabditis briggsae] &gt;gi|187029153|emb|CAP31495.1| hypothetical protein CBG_12525 [Caenorhabditis briggsae AF16]
PdU001184v1.1	2301	gi|268576517|ref|XP_002643238.1|	2.04797e-48	Hypothetical protein CBG08105 [Caenorhabditis briggsae] &gt;gi|187032890|emb|CAP27999.1| hypothetical protein CBG_08105 [Caenorhabditis briggsae AF16]
PdU001185v1.1	2297	gi|324504744|gb|ADY42045.1|	2.23457e-87	Unknown [Ascaris suum] &gt;gi|324504774|gb|ADY42058.1| Unknown [Ascaris suum]
PdU001187v1.1	2297	gi|324503003|gb|ADY41312.1|	0	Alpha-catulin [Ascaris suum]
PdU001188v1.1	2300	gi|71988642|ref|NP_001022686.1|	3.07285e-145	hypothetical protein M01F1.4 [Caenorhabditis elegans] &gt;gi|14530488|emb|CAA86517.2| Protein M01F1.4, isoform a [Caenorhabditis elegans]
PdU001189v1.1	2298	gi|351061397|emb|CCD69172.1|	1.4679e-155	Protein F10E7.9 [Caenorhabditis elegans]
PdU001191v1.1	2294	gi|324509833|gb|ADY44121.1|	0	Sulfhydryl oxidase 1 [Ascaris suum]
PdU001192v1.1	2294	gi|17554350|ref|NP_498554.1|	3.17695e-134	Nuclear Hormone Receptor family member (nhr-10) [Caenorhabditis elegans] &gt;gi|1176504|sp|P41999.1|NHR10_CAEEL RecName: Full=Nuclear hormone receptor family member nhr-10 &gt;gi|351065623|emb|CCD61604.1| Protein NHR-10 [Caenorhabditis elegans]
PdU001193v1.1	2295	gi|308500880|ref|XP_003112625.1|	5.49499e-86	hypothetical protein CRE_31123 [Caenorhabditis remanei] &gt;gi|308267193|gb|EFP11146.1| hypothetical protein CRE_31123 [Caenorhabditis remanei]
PdU001195v1.1	2289	gi|195439724|ref|XP_002067709.1|	2.67595e-24	GK12566 [Drosophila willistoni] &gt;gi|194163794|gb|EDW78695.1| GK12566 [Drosophila willistoni]
PdU001196v1.1	2293	gi|268534476|ref|XP_002632369.1|	0	C. briggsae CBR-PMP-4 protein [Caenorhabditis briggsae]
PdU001197v1.1	2290	gi|324510500|gb|ADY44391.1|	7.5897e-112	RNA-binding protein sym-2, partial [Ascaris suum]
PdU001199v1.1	2286	gi|170587684|ref|XP_001898604.1|	2.41635e-25	hypothetical protein Bm1_35785 [Brugia malayi] &gt;gi|158593874|gb|EDP32468.1| hypothetical protein Bm1_35785 [Brugia malayi]
PdU001201v1.1	2290	gi|324501448|gb|ADY40646.1|	9.42963e-54	Sterol regulatory element-binding protein cleavage-activating protein [Ascaris suum]
PdU001205v1.1	2284	gi|324506408|gb|ADY42738.1|	0	DNA ligase 1 [Ascaris suum]
PdU001206v1.1	2284	gi|324510158|gb|ADY44253.1|	1.51372e-136	Nuclear hormone receptor family member nhr-31, partial [Ascaris suum]
PdU001207v1.1	2284	gi|309365397|emb|CAP23087.2|	1.54206e-72	hypothetical protein CBG_01887 [Caenorhabditis briggsae AF16]
PdU001208v1.1	2275	gi|324502340|gb|ADY41030.1|	3.11842e-57	FERM domain-containing protein 4B [Ascaris suum]
PdU001212v1.1	2278	gi|324509609|gb|ADY44037.1|	2.74961e-138	Myotubularin-related protein 2 [Ascaris suum]
PdU001214v1.1	2273	gi|324503033|gb|ADY41323.1|	0	Amyloid beta A4 precursor protein-binding family B member 2 [Ascaris suum]
PdU001215v1.1	2279	gi|308512479|ref|XP_003118422.1|	5.92899e-141	CRE-SUL-3 protein [Caenorhabditis remanei] &gt;gi|308239068|gb|EFO83020.1| CRE-SUL-3 protein [Caenorhabditis remanei]
PdU001216v1.1	2277	gi|170580370|ref|XP_001895234.1|	7.33721e-91	hypothetical protein Bm1_18885 [Brugia malayi] &gt;gi|158597919|gb|EDP35936.1| hypothetical protein Bm1_18885 [Brugia malayi]
PdU001217v1.1	2273	gi|322798091|gb|EFZ19930.1|	0	hypothetical protein SINV_09678 [Solenopsis invicta]
PdU001218v1.1	2265	gi|341882522|gb|EGT38457.1|	4.22318e-30	hypothetical protein CAEBREN_21581 [Caenorhabditis brenneri]
PdU001219v1.1	2277	gi|326920938|ref|XP_003206723.1|	3.0417e-20	PREDICTED: UPF0614 protein C14orf102-like [Meleagris gallopavo]
PdU001220v1.1	2277	gi|312075758|ref|XP_003140559.1|	0	STAT protein [Loa loa] &gt;gi|307764275|gb|EFO23509.1| STAT protein [Loa loa]
PdU001221v1.1	2279	gi|193205559|ref|NP_001122688.1|	0	UNCoordinated family member (unc-103) [Caenorhabditis elegans] &gt;gi|152003197|emb|CAO78718.1| Protein UNC-103, isoform h [Caenorhabditis elegans]
PdU001223v1.1	2265	gi|324507461|gb|ADY43162.1|	2.26421e-108	Monocarboxylate transporter 12 [Ascaris suum]
PdU001224v1.1	2273	gi|324509105|gb|ADY43836.1|	0	Polyadenylate-binding protein 1, partial [Ascaris suum]
PdU001226v1.1	2275	gi|324506210|gb|ADY42658.1|	2.49254e-139	Sulfate permease family protein 3 [Ascaris suum]
PdU001227v1.1	2275	gi|221118296|ref|XP_002164234.1|	6.41244e-103	PREDICTED: hypothetical protein [Hydra magnipapillata]
PdU001228v1.1	2270	gi|324503415|gb|ADY41487.1|	3.59331e-138	Nucleolar MIF4G domain-containing protein 1 [Ascaris suum]
PdU001229v1.1	2270	gi|324512924|gb|ADY45338.1|	9.30888e-78	Tyrosine-protein kinase Fps85D, partial [Ascaris suum]
PdU001230v1.1	2270	gi|324500474|gb|ADY40224.1|	0	Transcription elongation factor SPT6 [Ascaris suum]
PdU001231v1.1	2264	gi|86565107|ref|NP_510712.2|	0	MEChanosensory abnormality family member (mec-4) [Caenorhabditis elegans] &gt;gi|2507405|sp|P24612.3|MEC4_CAEEL RecName: Full=Degenerin mec-4; AltName: Full=Mechanosensory abnormality protein 4 &gt;gi|1297371|gb|AAC47265.1| MEC-4 [Caenorhabditis elegans] &gt;gi|351061082|emb|CCD68838.1| Protein MEC-4 [Caenorhabditis elegans]
PdU001232v1.1	2269	gi|324506291|gb|ADY42690.1|	2.02403e-40	Transcription factor SOX-14 [Ascaris suum]
PdU001233v1.1	2271	gi|324506364|gb|ADY42721.1|	0	Neuroendocrine convertase 2 [Ascaris suum]
PdU001235v1.1	2271	gi|321450840|gb|EFX62704.1|	3.47423e-24	hypothetical protein DAPPUDRAFT_229967 [Daphnia pulex]
PdU001237v1.1	2271	gi|324499655|gb|ADY39858.1|	0	Protocadherin-like wing polarity protein stan [Ascaris suum]
PdU001239v1.1	2270	gi|209867652|gb|ACI90341.1|	1.00384e-47	HSP70-like protein [Philodina roseola]
PdU001240v1.1	2264	gi|324513058|gb|ADY45383.1|	8.68419e-76	Cytoplasmic protein NCK2 [Ascaris suum]
PdU001241v1.1	2270	gi|324512692|gb|ADY45250.1|	1.33798e-92	Ras-related protein Ral-a [Ascaris suum]
PdU001242v1.1	2268	gi|242018945|ref|XP_002429929.1|	1.06086e-81	conserved hypothetical protein [Pediculus humanus corporis] &gt;gi|212514975|gb|EEB17191.1| conserved hypothetical protein [Pediculus humanus corporis]
PdU001244v1.1	2270	gi|195395136|ref|XP_002056192.1|	1.1073e-54	GJ10355 [Drosophila virilis] &gt;gi|194142901|gb|EDW59304.1| GJ10355 [Drosophila virilis]
PdU001245v1.1	2267	gi|341892234|gb|EGT48169.1|	9.33678e-62	hypothetical protein CAEBREN_10200 [Caenorhabditis brenneri]
PdU001246v1.1	2268	gi|324506908|gb|ADY42936.1|	0	Osmotic avoidance abnormal protein 3 [Ascaris suum]
PdU001247v1.1	2270	gi|268577547|ref|XP_002643756.1|	9.47805e-131	Hypothetical protein CBG01953 [Caenorhabditis briggsae]
PdU001248v1.1	2264	gi|341899504|gb|EGT55439.1|	4.49918e-157	hypothetical protein CAEBREN_26325 [Caenorhabditis brenneri]
PdU001250v1.1	2265	gi|268576314|ref|XP_002643137.1|	7.74597e-125	Hypothetical protein CBG15314 [Caenorhabditis briggsae] &gt;gi|187027221|emb|CAP33647.1| CBR-SCAV-2 protein [Caenorhabditis briggsae AF16]
PdU001252v1.1	2262	gi|312100629|ref|XP_003149427.1|	4.09322e-17	hypothetical protein LOAG_13875 [Loa loa] &gt;gi|307755408|gb|EFO14642.1| hypothetical protein LOAG_13875 [Loa loa]
PdU001255v1.1	2257	gi|324511346|gb|ADY44730.1|	3.41199e-173	Neuroendocrine convertase 1 [Ascaris suum]
PdU001258v1.1	2260	gi|324524739|gb|ADY48463.1|	4.80484e-34	Unknown [Ascaris suum]
PdU001259v1.1	2261	gi|268533082|ref|XP_002631669.1|	0	C. briggsae CBR-MOG-4 protein [Caenorhabditis briggsae] &gt;gi|187023122|emb|CAP37802.1| CBR-MOG-4 protein [Caenorhabditis briggsae AF16]
PdU001261v1.1	2255	gi|324505565|gb|ADY42391.1|	0	ATP-binding cassette sub-family F member 3 [Ascaris suum]
PdU001262v1.1	2254	gi|268577997|ref|XP_002643981.1|	0	C. briggsae CBR-ACO-1 protein [Caenorhabditis briggsae]
PdU001263v1.1	2257	gi|170587096|ref|XP_001898315.1|	0	Adenylate and Guanylate cyclase catalytic domain containing protein [Brugia malayi] &gt;gi|158594710|gb|EDP33294.1| Adenylate and Guanylate cyclase catalytic domain containing protein [Brugia malayi]
PdU001266v1.1	2251	gi|324500416|gb|ADY40197.1|	0	Unknown [Ascaris suum]
PdU001269v1.1	2249	gi|242003251|ref|XP_002422667.1|	5.03745e-84	dynein intermediate chain, cytosolic, putative [Pediculus humanus corporis] &gt;gi|212505478|gb|EEB09929.1| dynein intermediate chain, cytosolic, putative [Pediculus humanus corporis]
PdU001272v1.1	2249	gi|324505347|gb|ADY42299.1|	5.1648e-113	Neural cell adhesion molecule 2 [Ascaris suum]
PdU001274v1.1	2227	gi|308470825|ref|XP_003097645.1|	5.76341e-149	CRE-GCK-1 protein [Caenorhabditis remanei] &gt;gi|308239946|gb|EFO83898.1| CRE-GCK-1 protein [Caenorhabditis remanei]
PdU001281v1.1	2236	gi|341897761|gb|EGT53696.1|	2.03759e-69	CBN-LACT-9 protein [Caenorhabditis brenneri]
PdU001283v1.1	2241	gi|324507776|gb|ADY43291.1|	4.21375e-107	Protein lin-9 [Ascaris suum]
PdU001284v1.1	2235	gi|71981307|ref|NP_498740.2|	3.50609e-154	CaLPain family member (clp-1) [Caenorhabditis elegans] &gt;gi|351021164|emb|CCD63433.1| Protein CLP-1, isoform b [Caenorhabditis elegans]
PdU001285v1.1	2239	gi|312102063|ref|XP_003149807.1|	9.31164e-14	hypothetical protein LOAG_14261 [Loa loa] &gt;gi|307755028|gb|EFO14262.1| hypothetical protein LOAG_14261 [Loa loa]
PdU001286v1.1	2238	gi|324501916|gb|ADY40847.1|	1.89269e-99	CUGBP Elav family member 4 [Ascaris suum]
PdU001287v1.1	2233	gi|17567243|ref|NP_509658.1|	0	Multidrug Resistance Protein family member (mrp-4) [Caenorhabditis elegans] &gt;gi|3876209|emb|CAB02667.1| Protein MRP-4 [Caenorhabditis elegans]
PdU001289v1.1	2235	gi|324502979|gb|ADY41302.1|	8.30646e-172	Tyrosine-protein phosphatase 1 [Ascaris suum]
PdU001290v1.1	2230	gi|268581093|ref|XP_002645529.1|	0	C. briggsae CBR-SDHA-1 protein [Caenorhabditis briggsae] &gt;gi|187021610|emb|CAP39299.1| CBR-SDHA-1 protein [Caenorhabditis briggsae AF16]
PdU001291v1.1	2237	gi|170586890|ref|XP_001898212.1|	0	Protein kinase domain containing protein [Brugia malayi] &gt;gi|158594607|gb|EDP33191.1| Protein kinase domain containing protein [Brugia malayi]
PdU001296v1.1	2233	gi|25152167|ref|NP_741876.1|	1.34009e-12	hypothetical protein F49E2.2 [Caenorhabditis elegans] &gt;gi|22859078|emb|CAA86421.3| Protein F49E2.2, isoform a [Caenorhabditis elegans]
PdU001298v1.1	2233	gi|170592443|ref|XP_001900974.1|	3.07345e-142	hnRNP-R, Q splicing factor family protein [Brugia malayi] &gt;gi|158591041|gb|EDP29654.1| hnRNP-R, Q splicing factor family protein [Brugia malayi]
PdU001299v1.1	2231	gi|324506171|gb|ADY42643.1|	1.45104e-83	Unknown [Ascaris suum]
PdU001300v1.1	2233	gi|324505359|gb|ADY42305.1|	1.08807e-155	Nucleolar complex protein 3 [Ascaris suum]
PdU001304v1.1	2236	gi|324505436|gb|ADY42337.1|	6.93844e-102	Replication factor A 73 kDa subunit [Ascaris suum]
PdU001305v1.1	2225	gi|17508459|ref|NP_492613.1|	5.9366e-162	Nuclear Hormone Receptor family member (nhr-49) [Caenorhabditis elegans] &gt;gi|18376528|emb|CAD21653.1| Protein NHR-49, isoform b [Caenorhabditis elegans]
PdU001306v1.1	2220	gi|324501186|gb|ADY40530.1|	2.91759e-68	DNA repair protein RAD2 [Ascaris suum]
PdU001308v1.1	2228	gi|324499595|gb|ADY39829.1|	2.8785e-132	Neurogenic locus notch protein 1 [Ascaris suum]
PdU001309v1.1	2227	gi|324517614|gb|ADY46874.1|	0	Aspartate aminotransferase, partial [Ascaris suum]
PdU001310v1.1	2225	gi|324511153|gb|ADY44650.1|	6.24397e-103	Sialin [Ascaris suum]
PdU001311v1.1	2229	gi|324505470|gb|ADY42351.1|	2.65696e-178	Metal transporter CNNM4 [Ascaris suum]
PdU001312v1.1	2225	gi|324506253|gb|ADY42674.1|	6.95171e-78	Protein arginine N-methyltransferase 5 [Ascaris suum]
PdU001314v1.1	2216	gi|324514259|gb|ADY45809.1|	1.4959e-64	Homeobox protein SIX3 [Ascaris suum]
PdU001317v1.1	2227	gi|17505769|ref|NP_491986.1|	1.29592e-116	hypothetical protein C30F12.2 [Caenorhabditis elegans] &gt;gi|373254086|emb|CCD66231.1| Protein C30F12.2 [Caenorhabditis elegans]
PdU001318v1.1	2218	gi|312082640|ref|XP_003143528.1|	0	sex determination protein MOG-1 [Loa loa] &gt;gi|307761309|gb|EFO20543.1| sex determination protein MOG-1 [Loa loa]
PdU001319v1.1	2224	gi|148299222|gb|ABQ58115.1|	0	acetylcholinesterase 3 [Ditylenchus destructor]
PdU001320v1.1	2214	gi|324504762|gb|ADY42052.1|	2.90772e-68	G patch domain-containing protein 1 [Ascaris suum]
PdU001322v1.1	2224	gi|324505749|gb|ADY42466.1|	0	Tyrosyl-tRNA synthetase [Ascaris suum]
PdU001324v1.1	2224	gi|324501923|gb|ADY40850.1|	0	Sodium/potassium-transporting ATPase subunit alpha-1 [Ascaris suum]
PdU001325v1.1	2220	gi|324505855|gb|ADY42510.1|	5.94732e-29	Calcium/calmodulin-dependent protein kinase type II [Ascaris suum]
PdU001326v1.1	2215	gi|312082984|ref|XP_003143672.1|	1.25835e-79	XPG I-region family protein [Loa loa] &gt;gi|307761164|gb|EFO20398.1| XPG I-region family protein [Loa loa]
PdU001327v1.1	2221	gi|268576503|ref|XP_002643231.1|	3.0246e-174	Hypothetical protein CBG08096 [Caenorhabditis briggsae]
PdU001328v1.1	2221	gi|25152654|ref|NP_510485.2|	5.79751e-117	TBC (Tre-2/Bub2/Cdc16) domain family member (tbc-1) [Caenorhabditis elegans] &gt;gi|22265808|emb|CAB01744.2| Protein TBC-1 [Caenorhabditis elegans]
PdU001329v1.1	2217	gi|309356042|emb|CAS00790.1|	0	CBR-MEN-1 protein [Caenorhabditis briggsae AF16]
PdU001330v1.1	2198	gi|308502862|ref|XP_003113615.1|	2.08424e-151	CRE-SNT-1 protein [Caenorhabditis remanei] &gt;gi|308263574|gb|EFP07527.1| CRE-SNT-1 protein [Caenorhabditis remanei]
PdU001332v1.1	2220	gi|324503729|gb|ADY41614.1|	0	Sodium/calcium exchanger 1 [Ascaris suum]
PdU001333v1.1	2217	gi|341881232|gb|EGT37167.1|	1.74667e-105	hypothetical protein CAEBREN_13104 [Caenorhabditis brenneri]
PdU001334v1.1	2216	gi|324505334|gb|ADY42294.1|	3.40884e-101	Rabenosyn-5 [Ascaris suum]
PdU001336v1.1	2216	gi|324503734|gb|ADY41616.1|	2.72616e-66	Zonadhesin [Ascaris suum]
PdU001337v1.1	2215	gi|324504340|gb|ADY41873.1|	6.06296e-66	Methylmalonic aciduria and homocystinuria type D [Ascaris suum]
PdU001338v1.1	2214	gi|324510287|gb|ADY44302.1|	9.74196e-157	Cell division protein kinase 16 [Ascaris suum]
PdU001339v1.1	2209	gi|324501585|gb|ADY40703.1|	0	Sodium-driven chloride bicarbonate exchanger [Ascaris suum]
PdU001340v1.1	2212	gi|312082391|ref|XP_003143425.1|	4.23068e-35	ubiquitin carboxyl-terminal hydrolase [Loa loa] &gt;gi|307761411|gb|EFO20645.1| ubiquitin carboxyl-terminal hydrolase [Loa loa]
PdU001342v1.1	2213	gi|341885374|gb|EGT41309.1|	0	hypothetical protein CAEBREN_11473 [Caenorhabditis brenneri]
PdU001344v1.1	2215	gi|268578313|ref|XP_002644139.1|	7.70533e-45	Hypothetical protein CBG04503 [Caenorhabditis briggsae]
PdU001345v1.1	2199	gi|308472901|ref|XP_003098677.1|	1.31227e-20	hypothetical protein CRE_04172 [Caenorhabditis remanei] &gt;gi|308268277|gb|EFP12230.1| hypothetical protein CRE_04172 [Caenorhabditis remanei]
PdU001347v1.1	2214	gi|324505814|gb|ADY42492.1|	0	Myotubularin-related protein 8 [Ascaris suum]
PdU001348v1.1	2211	gi|324507506|gb|ADY43181.1|	2.71063e-74	Anaphase-promoting complex subunit 2, partial [Ascaris suum]
PdU001349v1.1	2213	gi|9438176|gb|AAF87583.1|AF278536_1	1.0058e-161	heat shock 70 protein [Parastrongyloides trichosuri]
PdU001351v1.1	2207	gi|341892237|gb|EGT48172.1|	3.15967e-115	CBN-SMA-6 protein [Caenorhabditis brenneri]
PdU001353v1.1	2210	gi|312072797|ref|XP_003139229.1|	5.08837e-89	hypothetical protein LOAG_03644 [Loa loa] &gt;gi|307765607|gb|EFO24841.1| hypothetical protein LOAG_03644 [Loa loa]
PdU001354v1.1	2192	gi|324505909|gb|ADY42531.1|	3.82953e-113	Poly ADP-ribose polymerase 2 [Ascaris suum]
PdU001355v1.1	2204	gi|312067570|ref|XP_003136805.1|	1.57639e-90	hypothetical protein LOAG_01217 [Loa loa] &gt;gi|307768029|gb|EFO27263.1| hypothetical protein LOAG_01217 [Loa loa]
PdU001356v1.1	2211	gi|170583992|ref|XP_001896813.1|	9.08163e-163	Protein kinase domain containing protein [Brugia malayi] &gt;gi|158595856|gb|EDP34339.1| Protein kinase domain containing protein [Brugia malayi]
PdU001357v1.1	2206	gi|309356741|emb|CAP36704.2|	2.53881e-173	hypothetical protein CBG_19465 [Caenorhabditis briggsae AF16]
PdU001359v1.1	2206	gi|324503970|gb|ADY41713.1|	0	GMP synthase glutamine-hydrolyzing [Ascaris suum]
PdU001361v1.1	2206	gi|47222600|emb|CAG02965.1|	4.67247e-26	unnamed protein product [Tetraodon nigroviridis]
PdU001362v1.1	2202	gi|332078368|emb|CCA65633.1|	1.48585e-173	Protein TRE-3, isoform b [Caenorhabditis elegans]
PdU001363v1.1	2207	gi|170593001|ref|XP_001901253.1|	1.54646e-162	Helicase conserved C-terminal domain containing protein [Brugia malayi] &gt;gi|158591320|gb|EDP29933.1| Helicase conserved C-terminal domain containing protein [Brugia malayi]
PdU001364v1.1	2203	gi|312081291|ref|XP_003142965.1|	0	DRP-1 protein [Loa loa] &gt;gi|307761869|gb|EFO21103.1| DRP-1 protein [Loa loa]
PdU001365v1.1	2201	gi|324500189|gb|ADY40097.1|	3.00248e-49	DNA topoisomerase 2-binding protein 1 [Ascaris suum]
PdU001366v1.1	2202	gi|324507816|gb|ADY43305.1|	3.1126e-155	Pre-mRNA-splicing factor SLU7 [Ascaris suum]
PdU001368v1.1	2203	gi|308460656|ref|XP_003092630.1|	1.40444e-22	hypothetical protein CRE_09823 [Caenorhabditis remanei] &gt;gi|308252984|gb|EFO96936.1| hypothetical protein CRE_09823 [Caenorhabditis remanei]
PdU001369v1.1	2204	gi|327264261|ref|XP_003216933.1|	3.89179e-81	PREDICTED: dynamin-1-like protein-like [Anolis carolinensis]
PdU001370v1.1	2201	gi|341900044|gb|EGT55979.1|	1.74801e-73	hypothetical protein CAEBREN_17783 [Caenorhabditis brenneri]
PdU001371v1.1	2201	gi|71992070|ref|NP_508122.2|	0	Multidrug Resistance Protein family member (mrp-1) [Caenorhabditis elegans] &gt;gi|351061598|emb|CCD69450.1| Protein MRP-1, isoform b [Caenorhabditis elegans]
PdU001372v1.1	2202	gi|170587434|ref|XP_001898481.1|	0	Membrane-associated protein gex-3 [Brugia malayi] &gt;gi|158594105|gb|EDP32695.1| Membrane-associated protein gex-3, putative [Brugia malayi]
PdU001373v1.1	2200	gi|324506230|gb|ADY42664.1|	3.63017e-79	Transcription factor Sox-6 [Ascaris suum]
PdU001375v1.1	2188	gi|324510136|gb|ADY44244.1|	5.08947e-41	Thiol protease ulp-4 [Ascaris suum]
PdU001377v1.1	2198	gi|324502672|gb|ADY41174.1|	0	G protein-coupled receptor kinase 1 [Ascaris suum]
PdU001380v1.1	2194	gi|170574759|ref|XP_001892951.1|	9.73846e-117	WD40-like Beta Propeller Repeat family protein [Brugia malayi] &gt;gi|158601263|gb|EDP38222.1| WD40-like Beta Propeller Repeat family protein [Brugia malayi]
PdU001381v1.1	2184	gi|312082614|ref|XP_003143517.1|	0	hypothetical protein LOAG_07937 [Loa loa] &gt;gi|307761319|gb|EFO20553.1| hypothetical protein LOAG_07937 [Loa loa]
PdU001382v1.1	2191	gi|324501231|gb|ADY40549.1|	2.30322e-134	Serine/threonine-protein kinase PAK 3 [Ascaris suum]
PdU001385v1.1	2188	gi|193210847|ref|NP_001123176.1|	0	UNCoordinated family member (unc-2) [Caenorhabditis elegans] &gt;gi|373220446|emb|CCD74389.1| Protein UNC-2, isoform e [Caenorhabditis elegans]
PdU001387v1.1	2194	gi|357449991|ref|XP_003595272.1|	9.92083e-53	Heat shock protein [Medicago truncatula] &gt;gi|355484320|gb|AES65523.1| Heat shock protein [Medicago truncatula]
PdU001388v1.1	2187	gi|324503141|gb|ADY41369.1|	3.63891e-47	Regulator of nonsense transcripts 2 [Ascaris suum]
PdU001389v1.1	2191	gi|312080995|ref|XP_003142838.1|	1.21845e-143	hypothetical protein LOAG_07257 [Loa loa] &gt;gi|307761999|gb|EFO21233.1| hypothetical protein LOAG_07257 [Loa loa]
PdU001390v1.1	2191	gi|170587462|ref|XP_001898495.1|	1.02251e-57	Lectin C-type domain containing protein [Brugia malayi] &gt;gi|158594119|gb|EDP32709.1| Lectin C-type domain containing protein [Brugia malayi]
PdU001391v1.1	2186	gi|324504139|gb|ADY41788.1|	2.67996e-66	Krev interaction trapped protein 1 [Ascaris suum]
PdU001392v1.1	2191	gi|324499554|gb|ADY39812.1|	0	Hemicentin-2 [Ascaris suum]
PdU001393v1.1	2193	gi|341881247|gb|EGT37182.1|	0	hypothetical protein CAEBREN_28548 [Caenorhabditis brenneri]
PdU001394v1.1	2191	gi|17542656|ref|NP_501138.1|	0	UNCoordinated family member (unc-8) [Caenorhabditis elegans] &gt;gi|2833312|sp|Q21974.1|UNC8_CAEEL RecName: Full=Degenerin unc-8; AltName: Full=Uncoordinated protein 8 &gt;gi|1763525|gb|AAB39734.1| degenerin [Caenorhabditis elegans] &gt;gi|351059561|emb|CCD67152.1| Protein UNC-8 [Caenorhabditis elegans]
PdU001395v1.1	2192	gi|158296890|ref|XP_555219.3|	7.40881e-24	AGAP008244-PA [Anopheles gambiae str. PEST] &gt;gi|157014929|gb|EAL39610.3| AGAP008244-PA [Anopheles gambiae str. PEST]
PdU001396v1.1	2178	gi|324515731|gb|ADY46295.1|	8.81378e-86	TBC1 domain family member 24, partial [Ascaris suum]
PdU001398v1.1	2189	gi|340377052|ref|XP_003387044.1|	9.482e-88	PREDICTED: multidrug resistance-associated protein 7-like [Amphimedon queenslandica]
PdU001399v1.1	2189	gi|313238189|emb|CBY13283.1|	2.81051e-23	unnamed protein product [Oikopleura dioica]
PdU001400v1.1	2188	gi|308480541|ref|XP_003102477.1|	6.8151e-70	hypothetical protein CRE_04074 [Caenorhabditis remanei] &gt;gi|308261209|gb|EFP05162.1| hypothetical protein CRE_04074 [Caenorhabditis remanei]
PdU001401v1.1	2184	gi|324500780|gb|ADY40358.1|	4.86432e-76	Partitioning defective protein 3 [Ascaris suum]
PdU001403v1.1	2182	gi|324508078|gb|ADY43414.1|	3.52683e-143	E3 ubiquitin-protein ligase CBL-B [Ascaris suum]
PdU001406v1.1	2180	gi|341875024|gb|EGT30959.1|	8.65138e-41	hypothetical protein CAEBREN_14371 [Caenorhabditis brenneri]
PdU001407v1.1	2181	gi|190570735|ref|YP_001975093.1|	5.10733e-17	Ankyrin repeat domain protein [Wolbachia endosymbiont of Culex quinquefasciatus Pel] &gt;gi|190357007|emb|CAQ54400.1| Ankyrin repeat domain protein [Wolbachia endosymbiont of Culex quinquefasciatus Pel]
PdU001408v1.1	2178	gi|324499577|gb|ADY39822.1|	9.20584e-51	Huntingtin [Ascaris suum]
PdU001409v1.1	2179	gi|324499641|gb|ADY39851.1|	1.06994e-107	Mediator of RNA polymerase II transcription subunit 13 [Ascaris suum]
PdU001410v1.1	2183	gi|324504284|gb|ADY41850.1|	0	Aromatic-L-amino-acid decarboxylase [Ascaris suum]
PdU001412v1.1	2162	gi|312083431|ref|XP_003143859.1|	2.9154e-73	hypothetical protein LOAG_08279 [Loa loa] &gt;gi|307760976|gb|EFO20210.1| hypothetical protein LOAG_08279 [Loa loa]
PdU001413v1.1	2184	gi|324511999|gb|ADY44982.1|	0	Casein kinase I isoform gamma-1 [Ascaris suum]
PdU001415v1.1	2177	gi|341877973|gb|EGT33908.1|	2.131e-148	hypothetical protein CAEBREN_09183 [Caenorhabditis brenneri]
PdU001416v1.1	2177	gi|324510929|gb|ADY44563.1|	7.34116e-141	Adenosine monophosphate-protein transferase FICD [Ascaris suum]
PdU001417v1.1	2169	gi|297342811|gb|ADI33752.1|	4.37172e-69	ferrochelatase [Dirofilaria immitis]
PdU001419v1.1	2161	gi|324505463|gb|ADY42348.1|	6.09325e-172	BTB/POZ domain-containing protein 9 [Ascaris suum]
PdU001420v1.1	2172	gi|324503755|gb|ADY41626.1|	3.36093e-61	Heterogeneous nuclear ribonucleoprotein L, partial [Ascaris suum]
PdU001421v1.1	2165	gi|308504101|ref|XP_003114234.1|	1.23845e-39	CRE-MLK-1 protein [Caenorhabditis remanei] &gt;gi|308261619|gb|EFP05572.1| CRE-MLK-1 protein [Caenorhabditis remanei]
PdU001422v1.1	2162	gi|312066179|ref|XP_003136147.1|	0	AGC/RSK/P70 protein kinase [Loa loa] &gt;gi|307768688|gb|EFO27922.1| AGC/RSK/P70 protein kinase [Loa loa]
PdU001424v1.1	2167	gi|2564493|gb|AAB81755.1|	1.08494e-35	SMAD3 [Mus musculus]
PdU001425v1.1	2168	gi|324505900|gb|ADY42528.1|	7.20599e-72	Regulator of G-protein signaling rgs-5 [Ascaris suum]
PdU001426v1.1	2170	gi|324509553|gb|ADY44014.1|	2.4652e-88	Conserved oligomeric Golgi complex subunit 8 [Ascaris suum]
PdU001427v1.1	2157	gi|324503256|gb|ADY41418.1|	1.00781e-41	Serine/threonine-protein phosphatase 6 regulatory subunit 1 [Ascaris suum]
PdU001428v1.1	2171	gi|348526482|ref|XP_003450748.1|	2.0155e-98	PREDICTED: dynamin-1-like protein-like isoform 2 [Oreochromis niloticus]
PdU001429v1.1	2171	gi|19698551|gb|AAL93203.1|AF486809_1	1.43184e-11	transposase [Bactrocera dorsalis]
PdU001430v1.1	2166	gi|341900722|gb|EGT56657.1|	2.2258e-89	CBN-PSD-1 protein [Caenorhabditis brenneri]
PdU001431v1.1	2169	gi|170591394|ref|XP_001900455.1|	0	Voltage-gated calcium channel, alpha subunit [Brugia malayi] &gt;gi|158592067|gb|EDP30669.1| Voltage-gated calcium channel, alpha subunit [Brugia malayi]
PdU001432v1.1	2171	gi|324506945|gb|ADY42952.1|	1.37012e-163	Exocyst complex component 8 [Ascaris suum]
PdU001433v1.1	2168	gi|324501223|gb|ADY40546.1|	2.31809e-70	PAX-interacting protein 1 [Ascaris suum]
PdU001434v1.1	2167	gi|324502054|gb|ADY40906.1|	4.31379e-109	Rab3 GTPase-activating protein catalytic subunit [Ascaris suum]
PdU001435v1.1	2167	gi|324501541|gb|ADY40684.1|	1.17476e-106	KN motif and ankyrin repeat domain-containing protein 1 [Ascaris suum]
PdU001437v1.1	2167	gi|324510597|gb|ADY44432.1|	1.86354e-11	Dihydropteridine reductase [Ascaris suum]
PdU001438v1.1	2168	gi|308482740|ref|XP_003103573.1|	1.60161e-79	hypothetical protein CRE_28663 [Caenorhabditis remanei] &gt;gi|308259994|gb|EFP03947.1| hypothetical protein CRE_28663 [Caenorhabditis remanei]
PdU001439v1.1	2167	gi|324504181|gb|ADY41806.1|	5.00205e-174	Hexokinase HKDC1 [Ascaris suum]
PdU001440v1.1	2164	gi|324508084|gb|ADY43417.1|	0	Sec1 family domain-containing protein 1 [Ascaris suum]
PdU001441v1.1	2168	gi|17533971|ref|NP_495537.1|	0	HAlF transporter (PGP related) family member (haf-2) [Caenorhabditis elegans] &gt;gi|351021276|emb|CCD63543.1| Protein HAF-2 [Caenorhabditis elegans]
PdU001442v1.1	2159	gi|17551802|ref|NP_498915.1|	3.23092e-173	hypothetical protein B0303.3 [Caenorhabditis elegans] &gt;gi|465684|sp|P34255.1|YKA3_CAEEL RecName: Full=Uncharacterized protein B0303.3 &gt;gi|351065725|emb|CCD61708.1| Protein B0303.3 [Caenorhabditis elegans]
PdU001444v1.1	2163	gi|170587458|ref|XP_001898493.1|	1.5423e-82	Serine/threonine-protein kinase Pim-3 [Brugia malayi] &gt;gi|158594117|gb|EDP32707.1| Serine/threonine-protein kinase Pim-3, putative [Brugia malayi]
PdU001445v1.1	2164	gi|268566769|ref|XP_002647633.1|	4.83906e-52	C. briggsae CBR-TAG-260 protein [Caenorhabditis briggsae]
PdU001446v1.1	2162	gi|312075510|ref|XP_003140449.1|	3.05216e-30	hypothetical protein LOAG_04864 [Loa loa] &gt;gi|307764389|gb|EFO23623.1| hypothetical protein LOAG_04864 [Loa loa]
PdU001447v1.1	2160	gi|268563813|ref|XP_002638941.1|	2.13344e-108	Hypothetical protein CBG22168 [Caenorhabditis briggsae]
PdU001448v1.1	2164	gi|324518678|gb|ADY47172.1|	6.47979e-81	tRNA pseudouridine synthase 2 [Ascaris suum]
PdU001450v1.1	2159	gi|324506513|gb|ADY42781.1|	0	Plastin-2 [Ascaris suum]
PdU001451v1.1	2160	gi|290989409|ref|XP_002677330.1|	3.86319e-17	predicted protein [Naegleria gruberi] &gt;gi|284090937|gb|EFC44586.1| predicted protein [Naegleria gruberi]
PdU001452v1.1	2159	gi|324500787|gb|ADY40361.1|	0	Ral GTPase-activating protein subunit alpha-1 [Ascaris suum]
PdU001455v1.1	2158	gi|324501565|gb|ADY40694.1|	0	FACT complex subunit spt-16 [Ascaris suum]
PdU001456v1.1	2157	gi|341898292|gb|EGT54227.1|	0	hypothetical protein CAEBREN_10549 [Caenorhabditis brenneri]
PdU001458v1.1	2146	gi|324502921|gb|ADY41276.1|	3.13091e-136	Mucolipin-3 [Ascaris suum]
PdU001459v1.1	2156	gi|324505809|gb|ADY42490.1|	3.66658e-76	TPR repeat-containing protein [Ascaris suum]
PdU001461v1.1	2151	gi|324499534|gb|ADY39802.1|	9.74449e-146	Vacuolar protein sorting-associated protein 13D [Ascaris suum]
PdU001462v1.1	2153	gi|322789021|gb|EFZ14479.1|	1.47912e-93	hypothetical protein SINV_05827 [Solenopsis invicta]
PdU001463v1.1	2150	gi|312087442|ref|XP_003145473.1|	1.05325e-107	tubulin-tyrosine ligase [Loa loa] &gt;gi|307759365|gb|EFO18599.1| tubulin-tyrosine ligase [Loa loa]
PdU001464v1.1	2144	gi|170584350|ref|XP_001896964.1|	2.56859e-13	hypothetical protein [Brugia malayi] &gt;gi|158595653|gb|EDP34192.1| conserved hypothetical protein [Brugia malayi]
PdU001466v1.1	2142	gi|556343|gb|AAC41561.1|	0	intermediate filament protein [Onchocerca volvulus] &gt;gi|914120|gb|AAB34380.1| OVIF [Onchocerca volvulus]
PdU001467v1.1	2150	gi|324500107|gb|ADY40061.1|	1.06991e-168	Serine/threonine-protein kinase PRP4 [Ascaris suum]
PdU001468v1.1	2138	gi|308476844|ref|XP_003100637.1|	7.41258e-29	hypothetical protein CRE_20435 [Caenorhabditis remanei] &gt;gi|308264655|gb|EFP08608.1| hypothetical protein CRE_20435 [Caenorhabditis remanei]
PdU001469v1.1	2152	gi|308477057|ref|XP_003100743.1|	0	hypothetical protein CRE_15502 [Caenorhabditis remanei] &gt;gi|308264555|gb|EFP08508.1| hypothetical protein CRE_15502 [Caenorhabditis remanei]
PdU001470v1.1	2138	gi|324507437|gb|ADY43153.1|	2.16558e-129	ATP-dependent RNA helicase DDX52 [Ascaris suum]
PdU001471v1.1	2148	gi|324508300|gb|ADY43507.1|	0	ATP-binding cassette sub-family B member 8, partial [Ascaris suum]
PdU001472v1.1	2148	gi|324510655|gb|ADY44456.1|	0	N-acetylgalactosaminyltransferase 9 [Ascaris suum]
PdU001474v1.1	2148	gi|268563084|ref|XP_002638750.1|	1.11553e-133	Hypothetical protein CBG18553 [Caenorhabditis briggsae]
PdU001475v1.1	2148	gi|268566301|ref|XP_002639685.1|	1.41192e-11	C. briggsae CBR-SPD-2 protein [Caenorhabditis briggsae] &gt;gi|62511009|sp|Q61DP2.1|SPD2_CAEBR RecName: Full=Spindle-defective protein 2 &gt;gi|187029534|emb|CAP31389.1| CBR-SPD-2 protein [Caenorhabditis briggsae AF16]
PdU001476v1.1	2140	gi|324508684|gb|ADY43663.1|	1.15631e-106	DNA-binding protein SMUBP-2, partial [Ascaris suum]
PdU001477v1.1	2145	gi|324509549|gb|ADY44012.1|	1.3892e-176	Serine/threonine-protein phosphatase 2A 55 kDa regulatory subunit B delta isoform [Ascaris suum] &gt;gi|324514429|gb|ADY45867.1| Serine/threonine-protein phosphatase 2A 55 kDa regulatory subunit B delta isoform, partial [Ascaris suum]
PdU001478v1.1	2143	gi|308475112|ref|XP_003099775.1|	2.82832e-20	CRE-PGP-14 protein [Caenorhabditis remanei] &gt;gi|308266247|gb|EFP10200.1| CRE-PGP-14 protein [Caenorhabditis remanei]
PdU001479v1.1	2146	gi|324502727|gb|ADY41198.1|	2.80066e-60	Homeobox protein ceh-26 [Ascaris suum]
PdU001480v1.1	2139	gi|312084288|ref|XP_003144214.1|	1.19105e-119	hypothetical protein LOAG_08636 [Loa loa] &gt;gi|307760622|gb|EFO19856.1| hypothetical protein LOAG_08636 [Loa loa]
PdU001482v1.1	2147	gi|324508219|gb|ADY43472.1|	0	Calcitonin receptor-like protein 1 [Ascaris suum]
PdU001483v1.1	2147	gi|373254542|emb|CCD72906.1|	0	Protein UNC-68, isoform b [Caenorhabditis elegans]
PdU001484v1.1	2142	gi|71984832|ref|NP_001022545.1|	0	Phosphatase with EF hands family member (pef-1) [Caenorhabditis elegans] &gt;gi|351062065|emb|CCD69950.1| Protein PEF-1, isoform b [Caenorhabditis elegans]
PdU001485v1.1	2142	gi|25141268|ref|NP_492974.2|	0	Kex-2 Proprotein Convertase family member (kpc-1) [Caenorhabditis elegans] &gt;gi|3875748|emb|CAB04086.1| Protein KPC-1, isoform a [Caenorhabditis elegans]
PdU001488v1.1	2141	gi|170588811|ref|XP_001899167.1|	8.32062e-97	hypothetical protein Bm1_38570 [Brugia malayi] &gt;gi|158593380|gb|EDP31975.1| hypothetical protein Bm1_38570 [Brugia malayi]
PdU001490v1.1	2142	gi|312086348|ref|XP_003145040.1|	4.878e-97	hypothetical protein LOAG_09465 [Loa loa] &gt;gi|307759795|gb|EFO19029.1| hypothetical protein LOAG_09465 [Loa loa]
PdU001493v1.1	2123	gi|324508018|gb|ADY43392.1|	2.85576e-65	Transmembrane and coiled-coil domains protein 1 [Ascaris suum]
PdU001494v1.1	2140	gi|341880561|gb|EGT36496.1|	0	hypothetical protein CAEBREN_05152 [Caenorhabditis brenneri]
PdU001498v1.1	2136	gi|324501267|gb|ADY40566.1|	0	Solute carrier family 12 member 2 [Ascaris suum]
PdU001499v1.1	2135	gi|170580123|ref|XP_001895126.1|	5.65242e-37	hypothetical protein [Brugia malayi] &gt;gi|158598056|gb|EDP36042.1| conserved hypothetical protein [Brugia malayi]
PdU001501v1.1	2137	gi|15808685|gb|AAL06641.1|	7.63532e-151	serine-threonine protein kinase [Ancylostoma caninum]
PdU001502v1.1	2134	gi|324503010|gb|ADY41315.1|	1.22533e-124	Serine protease [Ascaris suum]
PdU001503v1.1	2131	gi|308491144|ref|XP_003107763.1|	1.4952e-122	CRE-ATG-7 protein [Caenorhabditis remanei] &gt;gi|308249710|gb|EFO93662.1| CRE-ATG-7 protein [Caenorhabditis remanei]
PdU001504v1.1	2133	gi|324505005|gb|ADY42158.1|	6.92564e-136	Phosphatidylinositide phosphatase SAC2 [Ascaris suum]
PdU001505v1.1	2132	gi|324499699|gb|ADY39878.1|	1.28579e-73	Leucine-rich repeat serine/threonine-protein kinase 1 [Ascaris suum]
PdU001506v1.1	2136	gi|324508115|gb|ADY43429.1|	2.85625e-89	Cohesin loading complex subunit SCC4 [Ascaris suum]
PdU001507v1.1	2131	gi|308502690|ref|XP_003113529.1|	0	hypothetical protein CRE_26336 [Caenorhabditis remanei] &gt;gi|308263488|gb|EFP07441.1| hypothetical protein CRE_26336 [Caenorhabditis remanei]
PdU001508v1.1	2133	gi|268535648|ref|XP_002632959.1|	2.30018e-139	C. briggsae CBR-RAD-26 protein [Caenorhabditis briggsae]
PdU001509v1.1	2132	gi|312065172|ref|XP_003135661.1|	2.09981e-108	hypothetical protein LOAG_00072 [Loa loa] &gt;gi|307769192|gb|EFO28426.1| hypothetical protein LOAG_00072 [Loa loa]
PdU001511v1.1	2133	gi|268570651|ref|XP_002640800.1|	4.96325e-134	Hypothetical protein CBG15681 [Caenorhabditis briggsae] &gt;gi|187026957|emb|CAP33863.1| hypothetical protein CBG_15681 [Caenorhabditis briggsae AF16]
PdU001512v1.1	2131	gi|324508184|gb|ADY43457.1|	3.13217e-104	Unknown [Ascaris suum]
PdU001514v1.1	2128	gi|324508074|gb|ADY43412.1|	3.02133e-107	Gut esterase 1 [Ascaris suum]
PdU001515v1.1	2125	gi|324506611|gb|ADY42820.1|	3.96644e-83	Numb-related protein 1 [Ascaris suum]
PdU001516v1.1	2128	gi|324504994|gb|ADY42153.1|	0	V-type proton ATPase catalytic subunit A [Ascaris suum]
PdU001517v1.1	2119	gi|324505279|gb|ADY42271.1|	8.00053e-68	DENN domain-containing protein 1A [Ascaris suum]
PdU001518v1.1	2126	gi|324505082|gb|ADY42188.1|	7.29204e-61	Zinc finger protein 574 [Ascaris suum]
PdU001519v1.1	2129	gi|309358480|emb|CAP34397.2|	3.19083e-40	CBR-VAP-1 protein [Caenorhabditis briggsae AF16]
PdU001520v1.1	2120	gi|324507257|gb|ADY43080.1|	2.65578e-79	Histone-lysine N-methyltransferase EZH2 [Ascaris suum]
PdU001522v1.1	2125	gi|25143964|ref|NP_741165.1|	2.9605e-171	hypothetical protein C05D10.2 [Caenorhabditis elegans] &gt;gi|21431938|sp|Q11179.2|YPC2_CAEEL RecName: Full=Putative serine/threonine-protein kinase C05D10.2 &gt;gi|351021124|emb|CCD63173.1| Protein C05D10.2, isoform a [Caenorhabditis elegans]
PdU001524v1.1	2098	gi|324509659|gb|ADY44056.1|	1.0721e-165	Carboxypeptidase E [Ascaris suum]
PdU001526v1.1	2117	gi|324508515|gb|ADY43594.1|	1.19487e-180	Carboxypeptidase A2 [Ascaris suum]
PdU001527v1.1	2116	gi|341901248|gb|EGT57183.1|	3.07014e-27	hypothetical protein CAEBREN_00366 [Caenorhabditis brenneri]
PdU001528v1.1	2125	gi|17548189|ref|NP_509128.1|	3.61896e-169	AcetylCholine Receptor family member (acr-2) [Caenorhabditis elegans] &gt;gi|1351846|sp|P48182.1|ACR2_CAEEL RecName: Full=Acetylcholine receptor subunit beta-type acr-2; Flags: Precursor &gt;gi|886858|emb|CAA60157.1| nicotinic acetylcholine receptor [Caenorhabditis elegans] &gt;gi|351062757|emb|CCD70794.1| Protein ACR-2 [Caenorhabditis elegans]
PdU001529v1.1	2125	gi|268552707|ref|XP_002634336.1|	1.45989e-77	C. briggsae CBR-KLP-10 protein [Caenorhabditis briggsae]
PdU001530v1.1	2108	gi|308501030|ref|XP_003112700.1|	1.26455e-81	CRE-FIL-2 protein [Caenorhabditis remanei] &gt;gi|308267268|gb|EFP11221.1| CRE-FIL-2 protein [Caenorhabditis remanei]
PdU001531v1.1	2121	gi|324510742|gb|ADY44490.1|	0	Zinc metalloproteinase nas-26 [Ascaris suum]
PdU001533v1.1	2121	gi|312068626|ref|XP_003137302.1|	8.64299e-38	hypothetical protein LOAG_01716 [Loa loa] &gt;gi|307767535|gb|EFO26769.1| hypothetical protein LOAG_01716 [Loa loa]
PdU001534v1.1	2120	gi|324511249|gb|ADY44688.1|	1.2308e-84	Twinfilin-1 [Ascaris suum]
PdU001536v1.1	2119	gi|324508044|gb|ADY43402.1|	7.60669e-127	Potassium voltage-gated channel protein Shaker [Ascaris suum]
PdU001537v1.1	2116	gi|324502229|gb|ADY40982.1|	1.5335e-119	1-phosphatidylinositol-4,5-bisphosphate phosphodiesterase beta-4 [Ascaris suum]
PdU001538v1.1	2120	gi|170587577|ref|XP_001898552.1|	1.21379e-132	hypothetical protein Bm1_35525 [Brugia malayi] &gt;gi|158594027|gb|EDP32618.1| hypothetical protein Bm1_35525 [Brugia malayi]
PdU001539v1.1	2114	gi|312066703|ref|XP_003136396.1|	2.88535e-126	hypothetical protein LOAG_00808 [Loa loa] &gt;gi|307768443|gb|EFO27677.1| hypothetical protein LOAG_00808 [Loa loa]
PdU001542v1.1	2119	gi|324500499|gb|ADY40234.1|	3.51086e-31	FH2 domain-containing protein 1 [Ascaris suum]
PdU001543v1.1	2121	gi|324501581|gb|ADY40702.1|	0	Calcium-activated potassium channel slo-1 [Ascaris suum]
PdU001545v1.1	2119	gi|312078371|ref|XP_003141709.1|	0	dynein heavy chain [Loa loa] &gt;gi|307763127|gb|EFO22361.1| dynein heavy chain [Loa loa]
PdU001546v1.1	2118	gi|7635897|emb|CAA89834.2|	3.16074e-48	luminal binding protein [Pseudotsuga menziesii]
PdU001548v1.1	2118	gi|324508489|gb|ADY43582.1|	1.77408e-83	Translation initiation factor eIF-2B subunit epsilon [Ascaris suum]
PdU001549v1.1	2110	gi|170584829|ref|XP_001897195.1|	0	cyclophilin-type peptidyl-prolyl cis-trans isomerase-15, Bmcyp-15 [Brugia malayi] &gt;gi|158595409|gb|EDP33965.1| cyclophilin-type peptidyl-prolyl cis-trans isomerase-15, Bmcyp-15 [Brugia malayi]
PdU001550v1.1	2095	gi|324502981|gb|ADY41303.1|	1.65958e-33	Segment polarity protein dishevelled DVL-1 [Ascaris suum]
PdU001551v1.1	2115	gi|324502746|gb|ADY41206.1|	1.08187e-56	Hepatocyte growth factor receptor [Ascaris suum]
PdU001552v1.1	2117	gi|324508245|gb|ADY43483.1|	1.86492e-141	Serine/threonine-protein phosphatase PP1 isozyme 7 [Ascaris suum]
PdU001553v1.1	2112	gi|324506760|gb|ADY42878.1|	9.20593e-32	THO complex subunit 5 [Ascaris suum]
PdU001555v1.1	2122	gi|324500269|gb|ADY40132.1|	0	Niemann-Pick C1 protein [Ascaris suum]
PdU001557v1.1	2118	gi|17506217|ref|NP_492201.1|	5.23128e-152	hypothetical protein C54G4.4 [Caenorhabditis elegans] &gt;gi|3875261|emb|CAA99822.1| Protein C54G4.4 [Caenorhabditis elegans]
PdU001558v1.1	2115	gi|268572279|ref|XP_002648922.1|	1.52016e-34	C. briggsae CBR-CLEC-50 protein [Caenorhabditis briggsae]
PdU001560v1.1	2111	gi|324503269|gb|ADY41423.1|	1.41698e-40	Kinesin-like protein vab-8 [Ascaris suum]
PdU001562v1.1	2117	gi|8917579|gb|AAF81276.1|AF250839_1	1.91311e-53	EPCS50 [Mus musculus]
PdU001563v1.1	2106	gi|324507149|gb|ADY43037.1|	0	Long-chain-fatty-acid--CoA ligase 5 [Ascaris suum]
PdU001564v1.1	2048	gi|268565503|ref|XP_002639464.1|	0	Hypothetical protein CBG04059 [Caenorhabditis briggsae] &gt;gi|187036245|emb|CAP24851.1| hypothetical protein CBG_04059 [Caenorhabditis briggsae AF16]
PdU001565v1.1	2109	gi|312072804|ref|XP_003139232.1|	2.56576e-58	hypothetical protein LOAG_03647 [Loa loa] &gt;gi|307765598|gb|EFO24832.1| hypothetical protein LOAG_03647 [Loa loa]
PdU001566v1.1	2112	gi|308485932|ref|XP_003105164.1|	1.37564e-27	hypothetical protein CRE_20682 [Caenorhabditis remanei] &gt;gi|308257109|gb|EFP01062.1| hypothetical protein CRE_20682 [Caenorhabditis remanei]
PdU001569v1.1	2089	gi|324507478|gb|ADY43170.1|	1.19263e-124	Acyl-CoA dehydrogenase family member 9 [Ascaris suum]
PdU001570v1.1	2110	gi|170582063|ref|XP_001895960.1|	1.29052e-126	Ubiquitin carboxyl-terminal hydrolase family protein [Brugia malayi] &gt;gi|158596935|gb|EDP35194.1| Ubiquitin carboxyl-terminal hydrolase family protein [Brugia malayi]
PdU001571v1.1	2104	gi|324503540|gb|ADY41537.1|	0	Coatomer subunit beta [Ascaris suum]
PdU001572v1.1	2109	gi|324507834|gb|ADY43311.1|	0	Nose resistant to fluoxetine protein 6 [Ascaris suum]
PdU001574v1.1	2109	gi|312066284|ref|XP_003136197.1|	3.03788e-51	GTPase activating protein and VPS9 domains 1 [Loa loa] &gt;gi|307768632|gb|EFO27866.1| GTPase activating protein and VPS9 domains 1 [Loa loa]
PdU001575v1.1	2108	gi|324506993|gb|ADY42972.1|	0	Protein kinase C-like 3 [Ascaris suum]
PdU001576v1.1	2100	gi|324505105|gb|ADY42199.1|	4.02716e-96	SPRY domain-containing SOCS box protein 4 [Ascaris suum]
PdU001580v1.1	2106	gi|308486524|ref|XP_003105459.1|	6.89422e-96	hypothetical protein CRE_21837 [Caenorhabditis remanei] &gt;gi|308256564|gb|EFP00517.1| hypothetical protein CRE_21837 [Caenorhabditis remanei]
PdU001581v1.1	2107	gi|209489397|gb|ACI49162.1|	5.37757e-32	hypothetical protein Cbre_JD21.009 [Caenorhabditis brenneri]
PdU001582v1.1	2110	gi|17570607|ref|NP_508855.1|	3.83403e-54	hypothetical protein ZC449.1 [Caenorhabditis elegans] &gt;gi|351064039|emb|CCD72332.1| Protein ZC449.1 [Caenorhabditis elegans]
PdU001583v1.1	2103	gi|324502688|gb|ADY41181.1|	0	F-box only protein 11 [Ascaris suum]
PdU001584v1.1	2108	gi|312073692|ref|XP_003139634.1|	8.36489e-126	hypothetical protein LOAG_04049 [Loa loa] &gt;gi|307765199|gb|EFO24433.1| hypothetical protein LOAG_04049 [Loa loa]
PdU001585v1.1	2106	gi|324507181|gb|ADY43048.1|	8.60069e-139	SET and MYND domain-containing protein 3 [Ascaris suum]
PdU001586v1.1	2105	gi|324500070|gb|ADY40044.1|	0	NUAK family SNF1-like kinase 1 [Ascaris suum]
PdU001587v1.1	2076	gi|148910761|gb|ABR18447.1|	1.37993e-56	unknown [Picea sitchensis]
PdU001588v1.1	2108	gi|324509468|gb|ADY43983.1|	1.62873e-129	Tag-256 [Ascaris suum]
PdU001590v1.1	2103	gi|308482975|ref|XP_003103690.1|	1.50224e-50	CRE-WRT-4.1 protein [Caenorhabditis remanei] &gt;gi|308259708|gb|EFP03661.1| CRE-WRT-4.1 protein [Caenorhabditis remanei]
PdU001592v1.1	2101	gi|212640926|ref|NP_492273.2|	6.0988e-161	SERotonin/octopamine receptor family member (ser-5) [Caenorhabditis elegans] &gt;gi|193248141|emb|CAB01500.2| Protein SER-5 [Caenorhabditis elegans]
PdU001594v1.1	2095	gi|324504909|gb|ADY42116.1|	1.78452e-128	Glycine receptor subunit alpha-1, partial [Ascaris suum]
PdU001595v1.1	2101	gi|268557124|ref|XP_002636551.1|	2.59223e-119	Hypothetical protein CBG23241 [Caenorhabditis briggsae] &gt;gi|187021176|emb|CAP39758.1| CBR-SULP-5 protein [Caenorhabditis briggsae AF16]
PdU001596v1.1	2100	gi|17551464|ref|NP_509907.1|	3.48729e-132	hypothetical protein F08B12.1 [Caenorhabditis elegans] &gt;gi|3875656|emb|CAA92112.1| Protein F08B12.1 [Caenorhabditis elegans]
PdU001597v1.1	2093	gi|312069074|ref|XP_003137512.1|	5.19497e-11	hypothetical protein LOAG_01926 [Loa loa] &gt;gi|307767317|gb|EFO26551.1| hypothetical protein LOAG_01926 [Loa loa]
PdU001599v1.1	2099	gi|309364168|emb|CAP25449.2|	1.78784e-19	CBR-LEA-1 protein [Caenorhabditis briggsae AF16]
PdU001602v1.1	2095	gi|312067973|ref|XP_003136995.1|	1.08071e-16	Ulp1 protease [Loa loa] &gt;gi|307767835|gb|EFO27069.1| Ulp1 protease [Loa loa]
PdU001603v1.1	2100	gi|341895078|gb|EGT51013.1|	6.42946e-94	hypothetical protein CAEBREN_32023 [Caenorhabditis brenneri]
PdU001604v1.1	2092	gi|46812327|gb|AAT02230.1|	1.40236e-32	cathepsin B-like proteinase [Triatoma dimidiata]
PdU001605v1.1	2097	gi|298204329|gb|ADI61813.1|	1.46928e-114	endonuclease-reverse transcriptase [Bombyx mori]
PdU001606v1.1	2100	gi|324501308|gb|ADY40585.1|	1.54732e-172	Intermediate peptidase [Ascaris suum]
PdU001608v1.1	2100	gi|312081291|ref|XP_003142965.1|	5.86621e-180	DRP-1 protein [Loa loa] &gt;gi|307761869|gb|EFO21103.1| DRP-1 protein [Loa loa]
PdU001609v1.1	2100	gi|308492033|ref|XP_003108207.1|	2.66538e-23	hypothetical protein CRE_10297 [Caenorhabditis remanei] &gt;gi|308249055|gb|EFO93007.1| hypothetical protein CRE_10297 [Caenorhabditis remanei]
PdU001611v1.1	2097	gi|268535836|ref|XP_002633053.1|	5.92386e-140	C. briggsae CBR-JNK-1 protein [Caenorhabditis briggsae]
PdU001613v1.1	2097	gi|324505176|gb|ADY42231.1|	6.30324e-41	Folliculin [Ascaris suum]
PdU001614v1.1	2095	gi|324505636|gb|ADY42419.1|	4.18132e-69	Rac GTPase-activating protein 1 [Ascaris suum]
PdU001616v1.1	2096	gi|324503174|gb|ADY41384.1|	0	WD repeat-containing protein 48 [Ascaris suum]
PdU001617v1.1	2095	gi|324504376|gb|ADY41890.1|	6.78484e-11	Exonuclease mut-7, partial [Ascaris suum]
PdU001618v1.1	2094	gi|321468618|gb|EFX79602.1|	1.23362e-20	chymotrypsin-like protein [Daphnia pulex]
PdU001620v1.1	2091	gi|324506513|gb|ADY42781.1|	0	Plastin-2 [Ascaris suum]
PdU001622v1.1	2084	gi|324503734|gb|ADY41616.1|	4.83314e-126	Zonadhesin [Ascaris suum]
PdU001625v1.1	2086	gi|268569998|ref|XP_002640668.1|	0	C. briggsae CBR-UNC-54 protein [Caenorhabditis briggsae]
PdU001627v1.1	2087	gi|312078161|ref|XP_003141618.1|	1.34018e-67	hypothetical protein LOAG_06034 [Loa loa] &gt;gi|307763217|gb|EFO22451.1| hypothetical protein LOAG_06034 [Loa loa]
PdU001629v1.1	2089	gi|312084007|ref|XP_003144097.1|	1.28609e-94	hypothetical protein LOAG_08518 [Loa loa] &gt;gi|307760738|gb|EFO19972.1| hypothetical protein LOAG_08518 [Loa loa]
PdU001630v1.1	2078	gi|312083635|ref|XP_003143944.1|	5.1568e-120	hypothetical protein LOAG_08364 [Loa loa] &gt;gi|307760892|gb|EFO20126.1| hypothetical protein LOAG_08364 [Loa loa]
PdU001631v1.1	2090	gi|188992546|ref|YP_001904556.1|	8.74316e-51	glucan endo-1,3-beta-D-glucosidase [Xanthomonas campestris pv. campestris str. B100] &gt;gi|167734306|emb|CAP52516.1| exported glucan endo-1,3-beta-D-glucosidase [Xanthomonas campestris pv. campestris]
PdU001632v1.1	2087	gi|324499900|gb|ADY39969.1|	1.16052e-103	Protein polybromo-1 [Ascaris suum]
PdU001633v1.1	2084	gi|324509632|gb|ADY44045.1|	2.15946e-142	Trehalose-phosphatase [Ascaris suum]
PdU001635v1.1	2087	gi|341940247|sp|O01635.2|ASIC1_CAEEL	1.21712e-169	RecName: Full=Degenerin-like protein asic-1; AltName: Full=Acid-sensing/amiloride-sensitive ion channel protein 1 &gt;gi|351058703|emb|CCD66427.1| Protein ASIC-1 [Caenorhabditis elegans]
PdU001636v1.1	2086	gi|324513893|gb|ADY45691.1|	2.6047e-71	DnaJ subfamily C member 28 [Ascaris suum]
PdU001637v1.1	2082	gi|312066952|ref|XP_003136514.1|	1.26436e-25	hypothetical protein LOAG_00926 [Loa loa] &gt;gi|307768328|gb|EFO27562.1| hypothetical protein LOAG_00926 [Loa loa]
PdU001638v1.1	2071	gi|324505640|gb|ADY42421.1|	2.91206e-115	Nuclear hormone receptor family member nhr-41 [Ascaris suum]
PdU001641v1.1	2074	gi|324504794|gb|ADY42067.1|	3.3013e-34	Katanin p80 WD40-containing subunit B1 [Ascaris suum]
PdU001642v1.1	2085	gi|170579233|ref|XP_001894738.1|	4.33103e-159	DNA-directed RNA polymerase III subunit 127.6 kDa polypeptide, putative [Brugia malayi] &gt;gi|158598542|gb|EDP36414.1| DNA-directed RNA polymerase III subunit 127.6 kDa polypeptide, putative [Brugia malayi]
PdU001643v1.1	2076	gi|268561434|ref|XP_002638324.1|	8.43018e-30	C. briggsae CBR-NHR-84 protein [Caenorhabditis briggsae]
PdU001645v1.1	2082	gi|324499453|gb|ADY39765.1|	0	Low-density lipoprotein receptor-related protein [Ascaris suum]
PdU001646v1.1	2082	gi|170577855|ref|XP_001894163.1|	6.92173e-32	hypothetical protein Bm1_13490 [Brugia malayi] &gt;gi|158599361|gb|EDP37001.1| hypothetical protein Bm1_13490 [Brugia malayi]
PdU001647v1.1	2083	gi|156393957|ref|XP_001636593.1|	1.81729e-40	predicted protein [Nematostella vectensis] &gt;gi|156223698|gb|EDO44530.1| predicted protein [Nematostella vectensis]
PdU001648v1.1	2082	gi|324502781|gb|ADY41221.1|	1.19934e-92	Methionyl-tRNA synthetase [Ascaris suum]
PdU001650v1.1	2080	gi|25150744|ref|NP_741268.1|	0	CORonin family member (cor-1) [Caenorhabditis elegans] &gt;gi|115502374|sp|Q21624.2|CORO_CAEEL RecName: Full=Coronin-like protein cor-1 &gt;gi|19571652|emb|CAD27605.1| Protein COR-1, isoform c [Caenorhabditis elegans]
PdU001651v1.1	2082	gi|324501522|gb|ADY40676.1|	0	Trifunctional enzyme subunit alpha [Ascaris suum]
PdU001652v1.1	2080	gi|324508874|gb|ADY43742.1|	1.21607e-153	TBC1 domain family member CG11727, partial [Ascaris suum]
PdU001653v1.1	2081	gi|324508021|gb|ADY43393.1|	4.48409e-148	Protein PTCD3 [Ascaris suum]
PdU001654v1.1	2081	gi|183234352|ref|XP_001914002.1|	4.17983e-45	heat shock protein 70 [Entamoeba histolytica HM-1:IMSS] &gt;gi|169801135|gb|EDS89222.1| heat shock protein 70, putative [Entamoeba histolytica HM-1:IMSS]
PdU001655v1.1	2078	gi|324505623|gb|ADY42414.1|	2.71689e-28	Protein LAS1 [Ascaris suum]
PdU001658v1.1	2075	gi|312072253|ref|XP_003138981.1|	0	DNA topoisomerase III [Loa loa] &gt;gi|307765852|gb|EFO25086.1| DNA topoisomerase III [Loa loa]
PdU001660v1.1	2078	gi|312083215|ref|XP_003143768.1|	0	hypothetical protein LOAG_08188 [Loa loa] &gt;gi|307761068|gb|EFO20302.1| hypothetical protein LOAG_08188 [Loa loa]
PdU001663v1.1	2075	gi|324510132|gb|ADY44242.1|	1.78146e-96	Synaptotagmin-11 [Ascaris suum]
PdU001665v1.1	2075	gi|324501938|gb|ADY40857.1|	0	Glycogen phosphorylase [Ascaris suum]
PdU001666v1.1	2075	gi|324507257|gb|ADY43080.1|	3.26926e-74	Histone-lysine N-methyltransferase EZH2 [Ascaris suum]
PdU001667v1.1	2075	gi|38016557|gb|AAR07614.1|	0	UNC-18 [Haemonchus contortus]
PdU001669v1.1	2066	gi|133931014|ref|NP_502226.2|	1.72393e-75	hypothetical protein T12A7.6 [Caenorhabditis elegans] &gt;gi|118764479|emb|CAC42338.2| Protein T12A7.6 [Caenorhabditis elegans]
PdU001670v1.1	2075	gi|324507788|gb|ADY43296.1|	0	Polypeptide N-acetylgalactosaminyltransferase 4 [Ascaris suum]
PdU001671v1.1	2076	gi|340373829|ref|XP_003385442.1|	2.21333e-38	PREDICTED: macrophage-expressed gene 1 protein-like [Amphimedon queenslandica]
PdU001672v1.1	2075	gi|170592443|ref|XP_001900974.1|	1.3985e-125	hnRNP-R, Q splicing factor family protein [Brugia malayi] &gt;gi|158591041|gb|EDP29654.1| hnRNP-R, Q splicing factor family protein [Brugia malayi]
PdU001673v1.1	2069	gi|324502310|gb|ADY41017.1|	0	Serologically defined colon cancer antigen 1 [Ascaris suum]
PdU001674v1.1	2065	gi|324501999|gb|ADY40883.1|	5.97983e-153	GTP-binding protein 2 [Ascaris suum]
PdU001675v1.1	2075	gi|324510093|gb|ADY44225.1|	3.18691e-162	TBC1 domain family member 22B [Ascaris suum]
PdU001676v1.1	2072	gi|170590336|ref|XP_001899928.1|	2.91069e-123	hypothetical protein Bm1_42320 [Brugia malayi] &gt;gi|158592560|gb|EDP31158.1| hypothetical protein Bm1_42320 [Brugia malayi]
PdU001677v1.1	2068	gi|324501506|gb|ADY40669.1|	4.31334e-135	Lateral signaling target protein 2 [Ascaris suum]
PdU001678v1.1	2069	gi|324499469|gb|ADY39773.1|	0	Filamin-C [Ascaris suum]
PdU001679v1.1	2072	gi|321467447|gb|EFX78437.1|	2.60367e-47	hypothetical protein DAPPUDRAFT_320418 [Daphnia pulex]
PdU001680v1.1	2072	gi|312086463|ref|XP_003145086.1|	1.62329e-65	hypothetical protein LOAG_09511 [Loa loa] &gt;gi|307759750|gb|EFO18984.1| hypothetical protein LOAG_09511 [Loa loa]
PdU001682v1.1	2071	gi|324505592|gb|ADY42402.1|	0	Dystrobrevin-1 [Ascaris suum]
PdU001683v1.1	2072	gi|324499846|gb|ADY39944.1|	0	Inositol 1,4,5-trisphosphate receptor type 1 [Ascaris suum]
PdU001688v1.1	2069	gi|324500552|gb|ADY40256.1|	1.75037e-144	Insulin-like receptor [Ascaris suum]
PdU001689v1.1	2069	gi|324506074|gb|ADY42601.1|	0	Maternal DNA replication licensing factor mcm3, partial [Ascaris suum]
PdU001690v1.1	2068	gi|324507227|gb|ADY43067.1|	0	Sulfhydryl oxidase 1 [Ascaris suum]
PdU001693v1.1	2066	gi|324502904|gb|ADY41270.1|	1.09493e-29	Gex-3-interacting protein 13 [Ascaris suum]
PdU001694v1.1	2069	gi|341889177|gb|EGT45112.1|	1.59051e-129	hypothetical protein CAEBREN_21788 [Caenorhabditis brenneri] &gt;gi|341889180|gb|EGT45115.1| hypothetical protein CAEBREN_20344 [Caenorhabditis brenneri]
PdU001695v1.1	2066	gi|324499699|gb|ADY39878.1|	4.29338e-151	Leucine-rich repeat serine/threonine-protein kinase 1 [Ascaris suum]
PdU001696v1.1	2062	gi|324501061|gb|ADY40478.1|	0	Rap guanine nucleotide exchange factor 1 [Ascaris suum]
PdU001697v1.1	2064	gi|312068026|ref|XP_003137020.1|	0	glutaminase [Loa loa] &gt;gi|307767819|gb|EFO27053.1| glutaminase [Loa loa]
PdU001698v1.1	2064	gi|324507884|gb|ADY43334.1|	0	Leucine-rich repeat-containing protein 15 [Ascaris suum]
PdU001700v1.1	2066	gi|324509160|gb|ADY43855.1|	2.33537e-64	Intraflagellar transport protein 74 [Ascaris suum]
PdU001705v1.1	2065	gi|324501980|gb|ADY40876.1|	3.65316e-126	Netrin receptor unc-5 [Ascaris suum]
PdU001706v1.1	2047	gi|296197094|ref|XP_002746126.1|	2.57831e-23	PREDICTED: SCAN domain-containing protein 3 [Callithrix jacchus]
PdU001707v1.1	2065	gi|209489257|gb|ACI49036.1|	2.2683e-43	hypothetical protein Cbre_JD07.003 [Caenorhabditis brenneri]
PdU001709v1.1	2051	gi|312073216|ref|XP_003139420.1|	3.70254e-54	hypothetical protein LOAG_03835 [Loa loa] &gt;gi|307765414|gb|EFO24648.1| hypothetical protein LOAG_03835 [Loa loa]
PdU001710v1.1	2064	gi|324509021|gb|ADY43801.1|	1.05799e-141	Neuronal PAS domain-containing protein 4 [Ascaris suum]
PdU001711v1.1	2062	gi|324504979|gb|ADY42146.1|	6.17667e-150	Epithelial discoidin domain-containing receptor 1 [Ascaris suum]
PdU001712v1.1	2060	gi|170579035|ref|XP_001894648.1|	0	serine/threonine protein phosphatase 5 [Brugia malayi] &gt;gi|158598660|gb|EDP36514.1| serine/threonine protein phosphatase 5, putative [Brugia malayi]
PdU001713v1.1	2060	gi|341884867|gb|EGT40802.1|	7.65627e-100	hypothetical protein CAEBREN_29959 [Caenorhabditis brenneri]
PdU001716v1.1	2060	gi|309365080|emb|CAP23798.2|	5.03219e-51	CBR-PQN-32 protein [Caenorhabditis briggsae AF16]
PdU001717v1.1	2061	gi|341902814|gb|EGT58749.1|	3.33649e-87	hypothetical protein CAEBREN_05163 [Caenorhabditis brenneri]
PdU001723v1.1	2059	gi|308510284|ref|XP_003117325.1|	2.00176e-116	hypothetical protein CRE_01991 [Caenorhabditis remanei] &gt;gi|308242239|gb|EFO86191.1| hypothetical protein CRE_01991 [Caenorhabditis remanei]
PdU001724v1.1	2054	gi|324505160|gb|ADY42223.1|	0	GTP-binding protein [Ascaris suum]
PdU001725v1.1	2055	gi|300123374|emb|CBK24647.2|	1.39334e-93	unnamed protein product [Blastocystis hominis]
PdU001727v1.1	2063	gi|324505436|gb|ADY42337.1|	3.25271e-66	Replication factor A 73 kDa subunit [Ascaris suum]
PdU001728v1.1	2058	gi|312079285|ref|XP_003142108.1|	5.97472e-28	TK/EGFR protein kinase [Loa loa] &gt;gi|307762728|gb|EFO21962.1| TK/EGFR protein kinase [Loa loa]
PdU001729v1.1	2055	gi|341877917|gb|EGT33852.1|	1.93974e-103	CBN-GPA-1 protein [Caenorhabditis brenneri] &gt;gi|341899379|gb|EGT55314.1| hypothetical protein CAEBREN_25446 [Caenorhabditis brenneri]
PdU001730v1.1	2054	gi|341880574|gb|EGT36509.1|	4.85595e-46	hypothetical protein CAEBREN_15091 [Caenorhabditis brenneri]
PdU001731v1.1	2053	gi|156402509|ref|XP_001639633.1|	2.39991e-53	predicted protein [Nematostella vectensis] &gt;gi|156226762|gb|EDO47570.1| predicted protein [Nematostella vectensis]
PdU001732v1.1	2043	gi|324500189|gb|ADY40097.1|	4.08961e-37	DNA topoisomerase 2-binding protein 1 [Ascaris suum]
PdU001733v1.1	2053	gi|324508351|gb|ADY43525.1|	4.56574e-137	Sphingosine-1-phosphate lyase [Ascaris suum]
PdU001735v1.1	2054	gi|17565034|ref|NP_506128.1|	0	AcTiniN family member (atn-1) [Caenorhabditis elegans] &gt;gi|4038517|emb|CAA99944.1| Protein ATN-1, isoform b [Caenorhabditis elegans]
PdU001736v1.1	2053	gi|160358754|sp|A2ASS6.1|TITIN_MOUSE	2.27245e-11	RecName: Full=Titin; AltName: Full=Connectin &gt;gi|123232571|emb|CAM24262.1| titin [Mus musculus] &gt;gi|123232627|emb|CAM27059.1| titin [Mus musculus] &gt;gi|123232651|emb|CAM23449.1| titin [Mus musculus]
PdU001737v1.1	2054	gi|156363749|ref|XP_001626203.1|	1.55488e-60	predicted protein [Nematostella vectensis] &gt;gi|156213071|gb|EDO34103.1| predicted protein [Nematostella vectensis]
PdU001738v1.1	2053	gi|25152682|ref|NP_499743.2|	3.23431e-175	hypothetical protein Y43F4B.7 [Caenorhabditis elegans] &gt;gi|21615511|emb|CAA16336.2| Protein Y43F4B.7 [Caenorhabditis elegans]
PdU001739v1.1	2053	gi|170593085|ref|XP_001901295.1|	3.48777e-145	Nematode astacin protease protein 30 [Brugia malayi] &gt;gi|158591362|gb|EDP29975.1| Nematode astacin protease protein 30, putative [Brugia malayi]
PdU001740v1.1	2053	gi|324508895|gb|ADY43749.1|	5.33407e-61	Monocarboxylate transporter 3 [Ascaris suum]
PdU001741v1.1	2052	gi|308465345|ref|XP_003094933.1|	1.26079e-86	hypothetical protein CRE_29165 [Caenorhabditis remanei] &gt;gi|308246386|gb|EFO90338.1| hypothetical protein CRE_29165 [Caenorhabditis remanei]
PdU001742v1.1	2052	gi|324508656|gb|ADY43651.1|	3.45556e-177	Beta-glucuronidase [Ascaris suum]
PdU001743v1.1	2055	gi|341896772|gb|EGT52707.1|	0	CBN-ALH-6 protein [Caenorhabditis brenneri]
PdU001744v1.1	2048	gi|312078915|ref|XP_003141947.1|	2.94183e-35	hypothetical protein LOAG_06363 [Loa loa] &gt;gi|307762886|gb|EFO22120.1| hypothetical protein LOAG_06363 [Loa loa]
PdU001745v1.1	2048	gi|341882266|gb|EGT38201.1|	1.3053e-75	CBN-CYP-13A8 protein [Caenorhabditis brenneri]
PdU001746v1.1	2051	gi|7505762|pir||T29140	0	hypothetical protein K11C4.3 - Caenorhabditis elegans &gt;gi|373254540|emb|CCD72904.1| Protein UNC-70, isoform c [Caenorhabditis elegans]
PdU001747v1.1	2045	gi|260804519|ref|XP_002597135.1|	8.60303e-11	hypothetical protein BRAFLDRAFT_121299 [Branchiostoma floridae] &gt;gi|229282398|gb|EEN53147.1| hypothetical protein BRAFLDRAFT_121299 [Branchiostoma floridae]
PdU001749v1.1	2045	gi|324508736|gb|ADY43685.1|	9.4021e-50	Bone morphogenetic protein 3 [Ascaris suum]
PdU001751v1.1	2049	gi|341894338|gb|EGT50273.1|	0	hypothetical protein CAEBREN_01287 [Caenorhabditis brenneri]
PdU001752v1.1	2041	gi|312067792|ref|XP_003136910.1|	4.72222e-110	kap beta 3 protein [Loa loa] &gt;gi|307767927|gb|EFO27161.1| kap beta 3 protein [Loa loa]
PdU001753v1.1	2040	gi|324502890|gb|ADY41265.1|	1.07361e-154	Choline transporter-like protein [Ascaris suum]
PdU001755v1.1	2048	gi|295981975|emb|CAB01867.4|	1.68512e-115	Protein LRON-1 [Caenorhabditis elegans]
PdU001757v1.1	2048	gi|170589441|ref|XP_001899482.1|	2.40526e-154	Leucine Rich Repeat family protein [Brugia malayi] &gt;gi|158593695|gb|EDP32290.1| Leucine Rich Repeat family protein [Brugia malayi]
PdU001758v1.1	2046	gi|324500787|gb|ADY40361.1|	1.01805e-120	Ral GTPase-activating protein subunit alpha-1 [Ascaris suum]
PdU001759v1.1	2043	gi|17536261|ref|NP_495801.1|	9.13184e-29	hypothetical protein T13H5.6 [Caenorhabditis elegans] &gt;gi|5824605|emb|CAB54303.1| Protein T13H5.6 [Caenorhabditis elegans]
PdU001760v1.1	2042	gi|308494719|ref|XP_003109548.1|	2.83214e-38	CRE-DAF-12 protein [Caenorhabditis remanei] &gt;gi|308245738|gb|EFO89690.1| CRE-DAF-12 protein [Caenorhabditis remanei]
PdU001764v1.1	2045	gi|170584484|ref|XP_001897029.1|	4.96235e-67	PAP/25A associated domain containing protein [Brugia malayi] &gt;gi|158595564|gb|EDP34107.1| PAP/25A associated domain containing protein [Brugia malayi]
PdU001765v1.1	2035	gi|312075497|ref|XP_003140443.1|	1.05291e-93	elongation factor Tu domain-containing protein [Loa loa] &gt;gi|307764393|gb|EFO23627.1| elongation factor Tu domain-containing protein [Loa loa]
PdU001767v1.1	2044	gi|17554098|ref|NP_499836.1|	0	TYRosinase family member (tyr-2) [Caenorhabditis elegans] &gt;gi|3878440|emb|CAB04594.1| Protein TYR-2 [Caenorhabditis elegans]
PdU001769v1.1	2040	gi|25148647|ref|NP_503405.2|	4.90945e-91	GLoBin family member (glb-33) [Caenorhabditis elegans] &gt;gi|351061716|emb|CCD69558.1| Protein GLB-33 [Caenorhabditis elegans]
PdU001771v1.1	2040	gi|147903032|ref|NP_001089961.1|	3.43159e-60	2-acylglycerol O-acyltransferase 2-A [Xenopus laevis] &gt;gi|114150033|sp|Q2KHS5.1|MOG2A_XENLA RecName: Full=2-acylglycerol O-acyltransferase 2-A; AltName: Full=Acyl-CoA:monoacylglycerol acyltransferase 2-A; Short=MGAT2-A; AltName: Full=Monoacylglycerol O-acyltransferase 2-A &gt;gi|86577796|gb|AAI12916.1| MGC131030 protein [Xenopus laevis]
PdU001772v1.1	2042	gi|324513435|gb|ADY45520.1|	1.27947e-131	Proto-oncogene serine/threonine-protein kinase pim-1 [Ascaris suum]
PdU001773v1.1	2034	gi|312074770|ref|XP_003140119.1|	1.89337e-26	hypothetical protein LOAG_04537 [Loa loa] &gt;gi|307764718|gb|EFO23952.1| hypothetical protein LOAG_04537 [Loa loa]
PdU001778v1.1	2037	gi|324511674|gb|ADY44854.1|	1.79106e-109	RNA-binding protein Musashi Rbp6 [Ascaris suum]
PdU001779v1.1	2026	gi|324510435|gb|ADY44363.1|	0	Phospholipase B-like protein 3, partial [Ascaris suum]
PdU001781v1.1	2038	gi|324504317|gb|ADY41865.1|	0	Zinc metalloproteinase [Ascaris suum]
PdU001782v1.1	2036	gi|324512296|gb|ADY45098.1|	3.65096e-70	Unknown [Ascaris suum]
PdU001783v1.1	2039	gi|312098682|ref|XP_003149130.1|	2.9389e-19	hypothetical protein LOAG_13576 [Loa loa] &gt;gi|307755705|gb|EFO14939.1| hypothetical protein LOAG_13576 [Loa loa]
PdU001784v1.1	2037	gi|312077199|ref|XP_003141198.1|	1.14551e-39	hypothetical protein LOAG_05613 [Loa loa] &gt;gi|307763635|gb|EFO22869.1| hypothetical protein LOAG_05613 [Loa loa]
PdU001786v1.1	2028	gi|312078230|ref|XP_003141648.1|	2.76035e-94	hypothetical protein LOAG_06064 [Loa loa] &gt;gi|307763187|gb|EFO22421.1| hypothetical protein LOAG_06064 [Loa loa]
PdU001788v1.1	2032	gi|324500639|gb|ADY40294.1|	1.30569e-35	WD repeat-containing protein 62, partial [Ascaris suum]
PdU001793v1.1	2034	gi|324499544|gb|ADY39807.1|	1.75482e-173	Protein crumb [Ascaris suum]
PdU001794v1.1	2030	gi|324503678|gb|ADY41592.1|	0	Transmembrane 9 superfamily member 3 [Ascaris suum]
PdU001795v1.1	2032	gi|312072736|ref|XP_003139201.1|	3.65409e-54	VANG-1 protein [Loa loa] &gt;gi|307765633|gb|EFO24867.1| VANG-1 protein [Loa loa]
PdU001796v1.1	2027	gi|324502589|gb|ADY41139.1|	1.34549e-40	Supervillin [Ascaris suum]
PdU001797v1.1	2035	gi|324506383|gb|ADY42728.1|	5.82819e-177	Mannosyl-oligosaccharide alpha-1,2-mannosidase isoform A [Ascaris suum]
PdU001798v1.1	2030	gi|324500123|gb|ADY40068.1|	0	Voltage-dependent L-type calcium channel subunit alpha-1F [Ascaris suum]
PdU001800v1.1	2029	gi|324506871|gb|ADY42921.1|	0	Carnitine O-palmitoyltransferase 2 [Ascaris suum]
PdU001801v1.1	2031	gi|308455875|ref|XP_003090429.1|	4.56915e-89	CRE-TAG-64 protein [Caenorhabditis remanei] &gt;gi|308263902|gb|EFP07855.1| CRE-TAG-64 protein [Caenorhabditis remanei]
PdU001804v1.1	2031	gi|341891974|gb|EGT47909.1|	2.35209e-77	CBN-PAT-12 protein [Caenorhabditis brenneri]
PdU001807v1.1	2027	gi|324500541|gb|ADY40252.1|	3.17293e-74	RNA-dependent RNA polymerase EGO-1 [Ascaris suum] &gt;gi|333440978|gb|AEF32764.1| RdRP1 [Ascaris suum]
PdU001808v1.1	2028	gi|170587372|ref|XP_001898450.1|	0	EF hand family protein [Brugia malayi] &gt;gi|158594074|gb|EDP32664.1| EF hand family protein [Brugia malayi]
PdU001810v1.1	2025	gi|324500229|gb|ADY40116.1|	8.94061e-178	InaD-like protein [Ascaris suum]
PdU001811v1.1	2019	gi|341893313|gb|EGT49248.1|	2.30217e-24	hypothetical protein CAEBREN_20885 [Caenorhabditis brenneri]
PdU001812v1.1	2027	gi|190570735|ref|YP_001975093.1|	5.13664e-24	Ankyrin repeat domain protein [Wolbachia endosymbiont of Culex quinquefasciatus Pel] &gt;gi|190357007|emb|CAQ54400.1| Ankyrin repeat domain protein [Wolbachia endosymbiont of Culex quinquefasciatus Pel]
PdU001813v1.1	2028	gi|324502066|gb|ADY40910.1|	2.53024e-164	DmX-like protein 1 [Ascaris suum]
PdU001814v1.1	2028	gi|324502370|gb|ADY41043.1|	2.42942e-74	SH2 domain-containing protein 4B [Ascaris suum]
PdU001815v1.1	2022	gi|324517054|gb|ADY46713.1|	9.95879e-44	Protein pop-1, partial [Ascaris suum]
PdU001817v1.1	2025	gi|312071253|ref|XP_003138523.1|	1.34221e-157	nucleolar protein 10 [Loa loa] &gt;gi|307766316|gb|EFO25550.1| nucleolar protein 10 [Loa loa]
PdU001820v1.1	2024	gi|308488560|ref|XP_003106474.1|	8.09085e-62	hypothetical protein CRE_16092 [Caenorhabditis remanei] &gt;gi|308253824|gb|EFO97776.1| hypothetical protein CRE_16092 [Caenorhabditis remanei]
PdU001821v1.1	2018	gi|324507973|gb|ADY43372.1|	4.71207e-86	2-oxoglutarate and iron-dependent oxygenase domain-containing protein 1 [Ascaris suum]
PdU001822v1.1	2017	gi|225542784|gb|ACN91275.1|	6.49049e-11	dentin sialophosphoprotein precursor [Bos taurus]
PdU001823v1.1	2021	gi|308485826|ref|XP_003105111.1|	2.52527e-172	hypothetical protein CRE_20720 [Caenorhabditis remanei] &gt;gi|308257056|gb|EFP01009.1| hypothetical protein CRE_20720 [Caenorhabditis remanei]
PdU001824v1.1	2022	gi|194757830|ref|XP_001961165.1|	0	GF11135 [Drosophila ananassae] &gt;gi|190622463|gb|EDV37987.1| GF11135 [Drosophila ananassae]
PdU001826v1.1	2015	gi|324509254|gb|ADY43895.1|	7.42204e-124	Vacuolar protein sorting-associated protein 33B, partial [Ascaris suum]
PdU001827v1.1	2006	gi|341888721|gb|EGT44656.1|	4.12512e-58	hypothetical protein CAEBREN_22029 [Caenorhabditis brenneri]
PdU001829v1.1	2015	gi|324503210|gb|ADY41398.1|	0	Glycerol-3-phosphate dehydrogenase [Ascaris suum]
PdU001830v1.1	2018	gi|213019763|ref|ZP_03335567.1|	4.33164e-31	Ankyrin repeat domain protein [Wolbachia endosymbiont of Culex quinquefasciatus JHB] &gt;gi|212994669|gb|EEB55313.1| Ankyrin repeat domain protein [Wolbachia endosymbiont of Culex quinquefasciatus JHB]
PdU001832v1.1	2019	gi|320164677|gb|EFW41576.1|	1.25448e-46	Abl2 isoform 1BSCTS [Capsaspora owczarzaki ATCC 30864]
PdU001833v1.1	2015	gi|308483792|ref|XP_003104097.1|	9.67629e-15	hypothetical protein CRE_00972 [Caenorhabditis remanei] &gt;gi|308258405|gb|EFP02358.1| hypothetical protein CRE_00972 [Caenorhabditis remanei]
PdU001834v1.1	2014	gi|324499972|gb|ADY40001.1|	3.71937e-83	Aminopeptidase N [Ascaris suum]
PdU001835v1.1	2014	gi|221118296|ref|XP_002164234.1|	5.96568e-65	PREDICTED: hypothetical protein [Hydra magnipapillata]
PdU001836v1.1	2008	gi|341897386|gb|EGT53321.1|	0	hypothetical protein CAEBREN_15726 [Caenorhabditis brenneri]
PdU001837v1.1	2017	gi|170575350|ref|XP_001893203.1|	5.25767e-162	Periodic tryptophan protein 2 homolog [Brugia malayi] &gt;gi|158600915|gb|EDP37963.1| Periodic tryptophan protein 2 homolog, putative [Brugia malayi]
PdU001838v1.1	2015	gi|308480778|ref|XP_003102595.1|	3.78542e-144	hypothetical protein CRE_03206 [Caenorhabditis remanei] &gt;gi|308261029|gb|EFP04982.1| hypothetical protein CRE_03206 [Caenorhabditis remanei]
PdU001839v1.1	2016	gi|170594245|ref|XP_001901874.1|	3.73514e-75	Protein kinase domain containing protein [Brugia malayi] &gt;gi|158590818|gb|EDP29433.1| Protein kinase domain containing protein [Brugia malayi]
PdU001840v1.1	2010	gi|32565933|ref|NP_502809.2|	8.91815e-53	hypothetical protein Y41E3.3 [Caenorhabditis elegans] &gt;gi|26985886|emb|CAB09000.3| Protein Y41E3.3 [Caenorhabditis elegans]
PdU001841v1.1	2013	gi|324509490|gb|ADY43991.1|	1.25774e-139	Heparan-sulfate 6-O-sulfotransferase 2 [Ascaris suum]
PdU001842v1.1	2012	gi|324507515|gb|ADY43185.1|	1.42985e-42	Microspherule protein 1 [Ascaris suum] &gt;gi|324513877|gb|ADY45684.1| Microspherule protein 1, partial [Ascaris suum]
PdU001844v1.1	2010	gi|324519086|gb|ADY47282.1|	1.72842e-72	Poly(rC)-binding protein 3 [Ascaris suum]
PdU001847v1.1	2004	gi|324506961|gb|ADY42959.1|	0	Rhamnose biosynthetic enzyme 1 [Ascaris suum]
PdU001849v1.1	2010	gi|324511684|gb|ADY44858.1|	8.67809e-32	Transmembrane protein 201 [Ascaris suum]
PdU001850v1.1	2011	gi|341897504|gb|EGT53439.1|	2.21195e-27	hypothetical protein CAEBREN_20165 [Caenorhabditis brenneri]
PdU001851v1.1	2010	gi|324500238|gb|ADY40120.1|	8.75421e-117	Low-density lipoprotein receptor-related protein 6 [Ascaris suum]
PdU001853v1.1	2007	gi|324499699|gb|ADY39878.1|	4.34641e-108	Leucine-rich repeat serine/threonine-protein kinase 1 [Ascaris suum]
PdU001855v1.1	2009	gi|17533041|ref|NP_495709.1|	1.51768e-60	hypothetical protein F10B5.3 [Caenorhabditis elegans] &gt;gi|3875711|emb|CAA88310.1| Protein F10B5.3 [Caenorhabditis elegans]
PdU001857v1.1	2009	gi|324509704|gb|ADY44069.1|	0	Cytosolic purine 5&apos;-nucleotidase [Ascaris suum]
PdU001858v1.1	1997	gi|324510615|gb|ADY44439.1|	8.39467e-120	Cytosolic beta-glucosidase [Ascaris suum]
PdU001859v1.1	2008	gi|71981541|ref|NP_502669.2|	5.82011e-137	hypothetical protein B0513.5 [Caenorhabditis elegans] &gt;gi|68061077|sp|O45228.2|PROD_CAEEL RecName: Full=Proline dehydrogenase 1, mitochondrial; AltName: Full=Proline oxidase; Flags: Precursor &gt;gi|54110938|emb|CAB05117.2| Protein B0513.5 [Caenorhabditis elegans]
PdU001861v1.1	2007	gi|321471638|gb|EFX82610.1|	2.07116e-17	C1qdc1 protein [Daphnia pulex]
PdU001862v1.1	2005	gi|170589826|ref|XP_001899674.1|	0	oxidoreductase, short chain dehydrogenase/reductase family protein [Brugia malayi] &gt;gi|158592800|gb|EDP31396.1| oxidoreductase, short chain dehydrogenase/reductase family protein [Brugia malayi]
PdU001863v1.1	2007	gi|25152691|ref|NP_741237.1|	3.75502e-152	CaLPain family member (clp-1) [Caenorhabditis elegans] &gt;gi|351021166|emb|CCD63435.1| Protein CLP-1, isoform d [Caenorhabditis elegans]
PdU001867v1.1	1993	gi|324506274|gb|ADY42683.1|	8.91361e-130	Oligo-1,6-glucosidase [Ascaris suum]
PdU001869v1.1	2000	gi|170588631|ref|XP_001899077.1|	0	hypothetical protein Bm1_38120 [Brugia malayi] &gt;gi|158593290|gb|EDP31885.1| hypothetical protein Bm1_38120 [Brugia malayi]
PdU001870v1.1	2002	gi|308503334|ref|XP_003113851.1|	1.37114e-45	hypothetical protein CRE_26370 [Caenorhabditis remanei] &gt;gi|308263810|gb|EFP07763.1| hypothetical protein CRE_26370 [Caenorhabditis remanei]
PdU001871v1.1	2001	gi|324499826|gb|ADY39935.1|	1.28633e-35	Symplekin [Ascaris suum]
PdU001872v1.1	2002	gi|324502125|gb|ADY40936.1|	4.42891e-145	Metabotropic glutamate receptor 7 [Ascaris suum]
PdU001873v1.1	1985	gi|25147359|ref|NP_741743.1|	0	Propionyl Coenzyme A Carboxylase Beta subunit family member (pccb-1) [Caenorhabditis elegans] &gt;gi|373219213|emb|CCD66477.1| Protein PCCB-1, isoform a [Caenorhabditis elegans]
PdU001874v1.1	2002	gi|324509805|gb|ADY44111.1|	3.15368e-50	Microtubule-associated protein 4 [Ascaris suum]
PdU001875v1.1	2000	gi|71988325|ref|NP_001023196.1|	6.75772e-69	hypothetical protein F38E11.6 [Caenorhabditis elegans] &gt;gi|30145747|emb|CAA92774.2| Protein F38E11.6, isoform a [Caenorhabditis elegans]
PdU001876v1.1	1996	gi|324504511|gb|ADY41951.1|	1.82897e-74	Carboxy-terminal domain RNA polymerase II polypeptide A small phosphatase 1 [Ascaris suum]
PdU001877v1.1	1990	gi|324504144|gb|ADY41790.1|	0	ATP-binding cassette sub-family F member 2 [Ascaris suum]
PdU001878v1.1	2001	gi|324512259|gb|ADY45083.1|	1.28038e-51	Warthog protein 6 [Ascaris suum]
PdU001879v1.1	2003	gi|308473266|ref|XP_003098858.1|	7.71088e-81	hypothetical protein CRE_31337 [Caenorhabditis remanei] &gt;gi|308267997|gb|EFP11950.1| hypothetical protein CRE_31337 [Caenorhabditis remanei]
PdU001880v1.1	1997	gi|324504430|gb|ADY41915.1|	0	NADH-ubiquinone oxidoreductase 75 kDa subunit [Ascaris suum]
PdU001881v1.1	1995	gi|268557760|ref|XP_002636870.1|	4.16784e-111	Hypothetical protein CBG09328 [Caenorhabditis briggsae]
PdU001883v1.1	1998	gi|341877437|gb|EGT33372.1|	1.73921e-24	hypothetical protein CAEBREN_29000 [Caenorhabditis brenneri]
PdU001886v1.1	1997	gi|170584326|ref|XP_001896952.1|	6.39783e-136	von Willebrand factor type A domain containing protein [Brugia malayi] &gt;gi|158595641|gb|EDP34180.1| von Willebrand factor type A domain containing protein [Brugia malayi]
PdU001888v1.1	1996	gi|324499443|gb|ADY39760.1|	3.76966e-112	Muscle M-line assembly protein unc-89 [Ascaris suum]
PdU001889v1.1	1993	gi|324502355|gb|ADY41037.1|	6.49248e-72	Clathrin interactor 1 [Ascaris suum]
PdU001890v1.1	1990	gi|341899615|gb|EGT55550.1|	3.39632e-113	CBN-EGL-9 protein [Caenorhabditis brenneri]
PdU001891v1.1	1994	gi|327285946|ref|XP_003227692.1|	5.20231e-37	PREDICTED: eukaryotic translation initiation factor 2-alpha kinase 1-like [Anolis carolinensis]
PdU001893v1.1	1992	gi|324499851|gb|ADY39946.1|	0	Activating signal cointegrator 1 complex subunit 3 [Ascaris suum]
PdU001894v1.1	1994	gi|324513678|gb|ADY45614.1|	4.84404e-168	Actin-related protein 2 [Ascaris suum]
PdU001895v1.1	1994	gi|32565933|ref|NP_502809.2|	3.24344e-55	hypothetical protein Y41E3.3 [Caenorhabditis elegans] &gt;gi|26985886|emb|CAB09000.3| Protein Y41E3.3 [Caenorhabditis elegans]
PdU001896v1.1	1990	gi|324502183|gb|ADY40963.1|	1.21358e-94	Membrane-associated guanylate kinase, WW and PDZ domain-containing protein 1 [Ascaris suum]
PdU001897v1.1	1989	gi|324503860|gb|ADY41670.1|	0	Glucose-6-phosphate isomerase [Ascaris suum]
PdU001898v1.1	1983	gi|324501595|gb|ADY40707.1|	1.01627e-117	Patched domain-containing protein 3 [Ascaris suum]
PdU001899v1.1	1994	gi|324512722|gb|ADY45259.1|	1.2666e-75	Nuclear hormone receptor family member nhr-23 [Ascaris suum]
PdU001902v1.1	1993	gi|357449991|ref|XP_003595272.1|	1.82967e-66	Heat shock protein [Medicago truncatula] &gt;gi|355484320|gb|AES65523.1| Heat shock protein [Medicago truncatula]
PdU001903v1.1	1996	gi|71995132|ref|NP_001022332.1|	1.48926e-92	Kinesin-Like Protein family member (klp-3) [Caenorhabditis elegans] &gt;gi|1176597|sp|P45962.1|KLP3_CAEEL RecName: Full=Kinesin-like protein klp-3 &gt;gi|3879641|emb|CAA85331.1| Protein KLP-3, isoform a [Caenorhabditis elegans]
PdU001905v1.1	1975	gi|324508988|gb|ADY43789.1|	0	Phosphoglucomutase-1 [Ascaris suum]
PdU001906v1.1	1982	gi|170575336|ref|XP_001893198.1|	1.49151e-60	Phospholipase d protein 1 [Brugia malayi] &gt;gi|158600929|gb|EDP37973.1| Phospholipase d protein 1, putative [Brugia malayi]
PdU001908v1.1	1991	gi|324511726|gb|ADY44875.1|	0	Prolyl 4-hydroxylase subunit alpha-1 [Ascaris suum]
PdU001909v1.1	1994	gi|17538236|ref|NP_502122.1|	1.06976e-82	DNaJ domain (prokaryotic heat shock protein) family member (dnj-1) [Caenorhabditis elegans] &gt;gi|3873707|emb|CAA97416.1| Protein DNJ-1 [Caenorhabditis elegans]
PdU001913v1.1	1986	gi|25143043|ref|NP_740906.1|	0	hypothetical protein F26E4.7 [Caenorhabditis elegans] &gt;gi|3876415|emb|CAB03000.1| Protein F26E4.7, isoform a [Caenorhabditis elegans]
PdU001914v1.1	1983	gi|324507581|gb|ADY43214.1|	3.70595e-144	Septin-11 [Ascaris suum]
PdU001915v1.1	1989	gi|324504746|gb|ADY42046.1|	1.14584e-177	TWiK family of potassium channels protein 7 [Ascaris suum]
PdU001917v1.1	1989	gi|170590137|ref|XP_001899829.1|	3.45003e-174	Copper type II ascorbate-dependent monooxygenase, C-terminal domain containing protein [Brugia malayi] &gt;gi|158592748|gb|EDP31345.1| Copper type II ascorbate-dependent monooxygenase, C-terminal domain containing protein [Brugia malayi]
PdU001919v1.1	1987	gi|324509444|gb|ADY43973.1|	3.45133e-166	Acetyl-coenzyme A transporter 1 [Ascaris suum]
PdU001920v1.1	1978	gi|324504652|gb|ADY42008.1|	8.97172e-74	Leucine-rich repeat and calponiny domain-containing protein 3 [Ascaris suum]
PdU001921v1.1	1986	gi|268531718|ref|XP_002630986.1|	5.04184e-125	C. briggsae CBR-SNF-5 protein [Caenorhabditis briggsae]
PdU001922v1.1	1987	gi|170579258|ref|XP_001894749.1|	2.87624e-104	galactokinase family protein [Brugia malayi] &gt;gi|158598523|gb|EDP36398.1| galactokinase family protein [Brugia malayi]
PdU001923v1.1	1983	gi|294611942|gb|ADF27719.1|	4.41851e-113	notch signaling pathway homolog-1 [Caenorhabditis elegans] &gt;gi|351061905|emb|CCD69779.1| Protein LET-765 [Caenorhabditis elegans]
PdU001926v1.1	1987	gi|170584724|ref|XP_001897144.1|	0	translation elongation factor aEF-2 [Brugia malayi] &gt;gi|158595474|gb|EDP34027.1| translation elongation factor aEF-2, putative [Brugia malayi]
PdU001927v1.1	1981	gi|32565914|ref|NP_503071.2|	8.66653e-85	hypothetical protein T28F3.4 [Caenorhabditis elegans] &gt;gi|24816784|emb|CAD56246.1| Protein T28F3.4, isoform a [Caenorhabditis elegans]
PdU001928v1.1	1982	gi|330790187|ref|XP_003283179.1|	7.25335e-15	hypothetical protein DICPUDRAFT_25410 [Dictyostelium purpureum] &gt;gi|325086860|gb|EGC40243.1| hypothetical protein DICPUDRAFT_25410 [Dictyostelium purpureum]
PdU001929v1.1	1986	gi|324502100|gb|ADY40924.1|	6.12049e-147	Degenerin-like protein T28D9.7 [Ascaris suum]
PdU001930v1.1	1982	gi|268576829|ref|XP_002643394.1|	0	Hypothetical protein CBG16008 [Caenorhabditis briggsae] &gt;gi|187026763|emb|CAP34336.1| hypothetical protein CBG_16008 [Caenorhabditis briggsae AF16]
PdU001931v1.1	1979	gi|260823860|ref|XP_002606886.1|	8.03672e-115	hypothetical protein BRAFLDRAFT_60331 [Branchiostoma floridae] &gt;gi|229292231|gb|EEN62896.1| hypothetical protein BRAFLDRAFT_60331 [Branchiostoma floridae]
PdU001932v1.1	1985	gi|324515942|gb|ADY46366.1|	4.71065e-14	Ataxin-3 [Ascaris suum]
PdU001933v1.1	1985	gi|312068866|ref|XP_003137414.1|	3.1524e-18	DDHD domain containing 1 [Loa loa] &gt;gi|307767414|gb|EFO26648.1| DDHD domain containing 1 [Loa loa]
PdU001934v1.1	1968	gi|268557144|ref|XP_002636561.1|	4.13346e-79	Hypothetical protein CBG23253 [Caenorhabditis briggsae] &gt;gi|187021166|emb|CAP39748.1| hypothetical protein CBG_23253 [Caenorhabditis briggsae AF16]
PdU001936v1.1	1983	gi|170583206|ref|XP_001896476.1|	5.87562e-166	ATP-dependent RNA helicase T26G10.1 in chromosome III [Brugia malayi] &gt;gi|158596304|gb|EDP34674.1| ATP-dependent RNA helicase T26G10.1 in chromosome III, putative [Brugia malayi]
PdU001937v1.1	1984	gi|344288793|ref|XP_003416131.1|	3.11722e-50	PREDICTED: atlastin-2-like isoform 1 [Loxodonta africana]
PdU001939v1.1	1983	gi|324499830|gb|ADY39937.1|	0	Major antigen [Ascaris suum]
PdU001940v1.1	1974	gi|324519442|gb|ADY47384.1|	5.68712e-28	Cuticle collagen dpy-10, partial [Ascaris suum] &gt;gi|324519447|gb|ADY47385.1| Cuticle collagen dpy-10, partial [Ascaris suum]
PdU001941v1.1	1974	gi|170594153|ref|XP_001901828.1|	4.79216e-43	Twik (KCNK-like) family of potassium channels, alpha subunit 12 [Brugia malayi] &gt;gi|158590772|gb|EDP29387.1| Twik (KCNK-like) family of potassium channels, alpha subunit 12 [Brugia malayi]
PdU001942v1.1	1983	gi|308469892|ref|XP_003097182.1|	1.29157e-96	CRE-MLT-10 protein [Caenorhabditis remanei] &gt;gi|308240523|gb|EFO84475.1| CRE-MLT-10 protein [Caenorhabditis remanei]
PdU001943v1.1	1983	gi|324502447|gb|ADY41078.1|	0	Patched domain-containing protein 3 [Ascaris suum]
PdU001945v1.1	1984	gi|324499987|gb|ADY40008.1|	1.66443e-27	Condensin-2 complex subunit D3 [Ascaris suum]
PdU001946v1.1	1975	gi|193209293|ref|NP_001123076.1|	3.90209e-61	hypothetical protein ZC455.1 [Caenorhabditis elegans] &gt;gi|172052137|emb|CAQ35079.1| Protein ZC455.1, isoform b [Caenorhabditis elegans]
PdU001947v1.1	1981	gi|308461313|ref|XP_003092950.1|	0	CRE-SNF-11 protein [Caenorhabditis remanei] &gt;gi|308252030|gb|EFO95982.1| CRE-SNF-11 protein [Caenorhabditis remanei]
PdU001948v1.1	1980	gi|324506165|gb|ADY42640.1|	6.75632e-138	T-complex protein 1 subunit delta [Ascaris suum]
PdU001949v1.1	1978	gi|324502959|gb|ADY41293.1|	3.81333e-32	Dystrophin-like protein [Ascaris suum]
PdU001951v1.1	1979	gi|330790181|ref|XP_003283176.1|	2.74452e-22	hypothetical protein DICPUDRAFT_25386 [Dictyostelium purpureum] &gt;gi|325086857|gb|EGC40240.1| hypothetical protein DICPUDRAFT_25386 [Dictyostelium purpureum]
PdU001953v1.1	1977	gi|324510671|gb|ADY44461.1|	0	Lipopolysaccharide-binding protein [Ascaris suum]
PdU001954v1.1	1973	gi|324502755|gb|ADY41210.1|	4.43361e-81	Bromodomain-containing protein 7 [Ascaris suum]
PdU001955v1.1	1976	gi|324503792|gb|ADY41641.1|	3.0907e-66	Phosphatase and actin regulator 2 [Ascaris suum]
PdU001956v1.1	1976	gi|341878864|gb|EGT34799.1|	1.27761e-120	hypothetical protein CAEBREN_14205 [Caenorhabditis brenneri]
PdU001957v1.1	1975	gi|324501699|gb|ADY40754.1|	0	Vacuolar protein sorting-associated protein 52 [Ascaris suum]
PdU001960v1.1	1972	gi|324502062|gb|ADY40909.1|	0	Extended synaptotagmin-2 [Ascaris suum]
PdU001962v1.1	1978	gi|324508951|gb|ADY43774.1|	8.54988e-125	Eukaryotic translation initiation factor 2A [Ascaris suum]
PdU001966v1.1	1971	gi|324505691|gb|ADY42442.1|	7.0809e-71	E3 ubiquitin-protein ligase RNF13 [Ascaris suum]
PdU001968v1.1	1973	gi|312094351|ref|XP_003147992.1|	0	phospholipid-transporting ATPase ID [Loa loa] &gt;gi|307756843|gb|EFO16077.1| phospholipid-transporting ATPase ID [Loa loa]
PdU001969v1.1	1974	gi|341885631|gb|EGT41566.1|	2.80139e-168	hypothetical protein CAEBREN_07441 [Caenorhabditis brenneri]
PdU001971v1.1	1974	gi|309363431|emb|CAP26187.2|	3.46441e-126	hypothetical protein CBG_06214 [Caenorhabditis briggsae AF16]
PdU001973v1.1	1974	gi|324505572|gb|ADY42393.1|	9.89998e-73	Heterogeneous nuclear ribonucleoprotein K [Ascaris suum]
PdU001974v1.1	1971	gi|312069174|ref|XP_003137559.1|	3.53875e-46	hypothetical protein LOAG_01973 [Loa loa] &gt;gi|307767283|gb|EFO26517.1| hypothetical protein LOAG_01973 [Loa loa]
PdU001977v1.1	1973	gi|308486470|ref|XP_003105432.1|	2.86712e-88	hypothetical protein CRE_21792 [Caenorhabditis remanei] &gt;gi|308256537|gb|EFP00490.1| hypothetical protein CRE_21792 [Caenorhabditis remanei]
PdU001979v1.1	1972	gi|324506515|gb|ADY42782.1|	0	Guanine nucleotide-binding protein G(q) subunit alpha [Ascaris suum]
PdU001980v1.1	1969	gi|324504355|gb|ADY41880.1|	4.48606e-142	Serine/threonine-protein kinase cst-1 [Ascaris suum]
PdU001981v1.1	1970	gi|373842093|gb|AEY77128.1|	7.3406e-177	glutathione reductase [Ancylostoma ceylanicum]
PdU001982v1.1	1969	gi|324501873|gb|ADY40829.1|	3.30386e-161	Peptide-N(4)-(N-acetyl-beta-glucosaminyl)asparagine amidase [Ascaris suum]
PdU001985v1.1	1968	gi|259016221|sp|Q61H86.2|DOPR3_CAEBR	7.99245e-107	RecName: Full=Dopamine receptor 3 &gt;gi|309361073|emb|CAP30140.2| CBR-DOP-3 protein [Caenorhabditis briggsae AF16]
PdU001986v1.1	1960	gi|308460822|ref|XP_003092711.1|	7.4711e-89	hypothetical protein CRE_23151 [Caenorhabditis remanei] &gt;gi|308252618|gb|EFO96570.1| hypothetical protein CRE_23151 [Caenorhabditis remanei]
PdU001987v1.1	1965	gi|71991448|ref|NP_001023848.1|	3.07195e-175	hypothetical protein F25G6.7 [Caenorhabditis elegans] &gt;gi|351050035|emb|CCD64107.1| Protein F25G6.7, isoform a [Caenorhabditis elegans]
PdU001988v1.1	1968	gi|324513040|gb|ADY45377.1|	5.2747e-159	Calumenin-A [Ascaris suum]
PdU001989v1.1	1967	gi|324506806|gb|ADY42896.1|	3.30386e-161	Eukaryotic translation initiation factor 3 subunit D, partial [Ascaris suum]
PdU001990v1.1	1966	gi|170575747|ref|XP_001893368.1|	0	tomosyn (vertebrate synaptic protein) homolog protein 1, isoform c [Brugia malayi] &gt;gi|158600679|gb|EDP37794.1| tomosyn (vertebrate synaptic protein) homolog protein 1, isoform c, putative [Brugia malayi]
PdU001991v1.1	1971	gi|324503594|gb|ADY41558.1|	3.94686e-130	Leucyl-tRNA synthetase [Ascaris suum]
PdU001994v1.1	1966	gi|17508365|ref|NP_493057.1|	3.29151e-52	RNA-dependent RNA polymerase Family family member (rrf-2) [Caenorhabditis elegans] &gt;gi|13655331|emb|CAC35914.1| Protein RRF-2 [Caenorhabditis elegans]
PdU001995v1.1	1963	gi|17507915|ref|NP_491995.1|	0	Protein Disulfide Isomerase family member (pdi-3) [Caenorhabditis elegans] &gt;gi|3877997|emb|CAB07480.1| Protein PDI-3 [Caenorhabditis elegans] &gt;gi|20065721|dbj|BAB88817.1| ceERp57 [Caenorhabditis elegans]
PdU001997v1.1	1964	gi|170591318|ref|XP_001900417.1|	1.02264e-170	Twik (KCNK-like) family of potassium channels, alpha subunit 7 [Brugia malayi] &gt;gi|158592029|gb|EDP30631.1| Twik (KCNK-like) family of potassium channels, alpha subunit 7 [Brugia malayi]
PdU002002v1.1	1963	gi|322786847|gb|EFZ13130.1|	1.79421e-66	hypothetical protein SINV_09296 [Solenopsis invicta]
PdU002003v1.1	1965	gi|194869928|ref|XP_001972550.1|	8.98445e-42	GG13817 [Drosophila erecta] &gt;gi|190654333|gb|EDV51576.1| GG13817 [Drosophila erecta]
PdU002006v1.1	1960	gi|60416093|gb|AAH90711.1|	5.42918e-39	Rbm19 protein [Danio rerio]
PdU002007v1.1	1962	gi|312067061|ref|XP_003136565.1|	6.20628e-160	hypothetical protein LOAG_00977 [Loa loa] &gt;gi|307768265|gb|EFO27499.1| hypothetical protein LOAG_00977 [Loa loa]
PdU002008v1.1	1957	gi|324512338|gb|ADY45114.1|	1.33461e-37	Unknown [Ascaris suum]
PdU002010v1.1	1962	gi|324515284|gb|ADY46152.1|	2.11452e-75	Phosphoserine phosphatase [Ascaris suum]
PdU002011v1.1	1955	gi|324506393|gb|ADY42732.1|	0	Vacuolar protein sorting-associated protein 45 [Ascaris suum]
PdU002014v1.1	1962	gi|268571653|ref|XP_002641112.1|	2.99887e-21	Hypothetical protein CBG17494 [Caenorhabditis briggsae]
PdU002015v1.1	1953	gi|312071998|ref|XP_003138865.1|	1.74268e-146	AGC/PDK1 protein kinase [Loa loa] &gt;gi|307765966|gb|EFO25200.1| AGC/PDK1 protein kinase [Loa loa]
PdU002016v1.1	1959	gi|324504905|gb|ADY42114.1|	9.45097e-84	Bestrophin-3 [Ascaris suum]
PdU002019v1.1	1946	gi|324500965|gb|ADY40436.1|	2.94021e-170	1-phosphatidylinositol-4,5-bisphosphate phosphodiesterase gamma-1 [Ascaris suum]
PdU002020v1.1	1953	gi|358344028|ref|XP_003636096.1|	1.17228e-17	hypothetical protein MTR_027s0011 [Medicago truncatula] &gt;gi|355502031|gb|AES83234.1| hypothetical protein MTR_027s0011 [Medicago truncatula]
PdU002021v1.1	1951	gi|324509325|gb|ADY43926.1|	1.02913e-114	Poly(U)-specific endoribonuclease [Ascaris suum]
PdU002022v1.1	1952	gi|324510185|gb|ADY44262.1|	2.51643e-145	Coatomer subunit delta [Ascaris suum]
PdU002023v1.1	1953	gi|170593489|ref|XP_001901497.1|	4.40089e-174	Zinc finger, C2H2 type family protein [Brugia malayi] &gt;gi|158591564|gb|EDP30177.1| Zinc finger, C2H2 type family protein [Brugia malayi]
PdU002024v1.1	1951	gi|312069960|ref|XP_003137925.1|	1.38769e-119	ImpB/MucB/SamB family protein [Loa loa] &gt;gi|307766911|gb|EFO26145.1| ImpB/MucB/SamB family protein [Loa loa]
PdU002028v1.1	1956	gi|324499721|gb|ADY39889.1|	1.45519e-84	Serine/threonine-protein kinase mTOR [Ascaris suum]
PdU002029v1.1	1955	gi|28627982|gb|AAN46118.1|	0	intermediate filament protein HG-IF1 [Heterodera glycines]
PdU002031v1.1	1954	gi|71999705|ref|NP_001023603.1|	3.88229e-146	UNCoordinated family member (unc-17) [Caenorhabditis elegans] &gt;gi|416803|sp|P32756.1|CLAT_CAEEL RecName: Full=Choline O-acetyltransferase; Short=CHOACTase; Short=ChAT; Short=Choline acetylase &gt;gi|156242|gb|AAA53659.1| choline acetyltransferase [Caenorhabditis elegans] &gt;gi|156244|gb|AAA53660.1| choline acetyltransferase [Caenorhabditis elegans] &gt;gi|353245479|emb|CCD68242.1| Protein CHA…
PdU002033v1.1	1954	gi|324506844|gb|ADY42910.1|	4.69361e-67	OTU domain-containing protein 5 [Ascaris suum]
PdU002034v1.1	1953	gi|255944463|ref|XP_002562999.1|	1.12235e-52	Pc20g04550 [Penicillium chrysogenum Wisconsin 54-1255] &gt;gi|211587734|emb|CAP85784.1| Pc20g04550 [Penicillium chrysogenum Wisconsin 54-1255]
PdU002035v1.1	1954	gi|324510010|gb|ADY44191.1|	1.2047e-38	5&apos;-AMP-activated protein kinase subunit gamma-1 [Ascaris suum]
PdU002036v1.1	1946	gi|324509712|gb|ADY44072.1|	0	Sodium/nucleoside cotransporter 2 [Ascaris suum]
PdU002038v1.1	1949	gi|17538814|ref|NP_502428.1|	1.63252e-19	hypothetical protein C27D8.1 [Caenorhabditis elegans] &gt;gi|3874546|emb|CAB02266.1| Protein C27D8.1 [Caenorhabditis elegans]
PdU002039v1.1	1951	gi|324501271|gb|ADY40568.1|	3.22896e-84	RNA-binding protein squid [Ascaris suum]
PdU002041v1.1	1949	gi|324499936|gb|ADY39984.1|	1.01546e-45	Papilin [Ascaris suum]
PdU002042v1.1	1945	gi|170592725|ref|XP_001901115.1|	3.52297e-115	Endonuclease/Exonuclease/phosphatase family protein [Brugia malayi] &gt;gi|158591182|gb|EDP29795.1| Endonuclease/Exonuclease/phosphatase family protein [Brugia malayi]
PdU002043v1.1	1948	gi|170585630|ref|XP_001897585.1|	2.66694e-46	hypothetical protein Bm1_30730 [Brugia malayi] &gt;gi|158594892|gb|EDP33469.1| hypothetical protein Bm1_30730 [Brugia malayi]
PdU002044v1.1	1954	gi|268537402|ref|XP_002633837.1|	1.05537e-34	Hypothetical protein CBG19875 [Caenorhabditis briggsae] &gt;gi|187023687|emb|CAP37045.1| hypothetical protein CBG_19875 [Caenorhabditis briggsae AF16]
PdU002045v1.1	1945	gi|324509329|gb|ADY43928.1|	5.67693e-81	Protein FAM43A [Ascaris suum]
PdU002047v1.1	1947	gi|71988651|ref|NP_497725.2|	4.10273e-172	H(+)MyoInositol coTransporter family member (hmit-1.3) [Caenorhabditis elegans] &gt;gi|29603341|emb|CAA86519.2| Protein HMIT-1.3 [Caenorhabditis elegans]
PdU002049v1.1	1948	gi|324504010|gb|ADY41731.1|	0	Glutamate carboxypeptidase 2 [Ascaris suum]
PdU002050v1.1	1960	gi|324508886|gb|ADY43747.1|	1.5972e-115	Epsin-2 [Ascaris suum]
PdU002052v1.1	1949	gi|339242799|ref|XP_003377325.1|	5.40946e-31	RNA dependent RNA polymerase family protein [Trichinella spiralis] &gt;gi|316973886|gb|EFV57430.1| RNA dependent RNA polymerase family protein [Trichinella spiralis]
PdU002054v1.1	1946	gi|324499687|gb|ADY39873.1|	7.79144e-147	Dedicator of cytokinesis protein 7 [Ascaris suum]
PdU002055v1.1	1949	gi|324505191|gb|ADY42238.1|	2.83527e-72	F-box only protein 42 [Ascaris suum]
PdU002056v1.1	1946	gi|324511844|gb|ADY44925.1|	1.11014e-76	Na(+)/H(+) exchange regulatory cofactor NHE-RF1 [Ascaris suum]
PdU002060v1.1	1943	gi|354477449|ref|XP_003500932.1|	2.73524e-67	PREDICTED: dyslexia-associated protein KIAA0319-like protein-like [Cricetulus griseus]
PdU002062v1.1	1945	gi|324499719|gb|ADY39888.1|	0	Neurobeachin [Ascaris suum]
PdU002063v1.1	1946	gi|324506494|gb|ADY42773.1|	3.29049e-12	Headcase protein [Ascaris suum]
PdU002064v1.1	1946	gi|324503411|gb|ADY41485.1|	6.17353e-144	Myosin-VI [Ascaris suum]
PdU002066v1.1	1938	gi|170584208|ref|XP_001896898.1|	1.23935e-136	TATA binding protein associated factor [Brugia malayi] &gt;gi|158595723|gb|EDP34252.1| TATA binding protein associated factor, putative [Brugia malayi]
PdU002069v1.1	1943	gi|312066131|ref|XP_003136124.1|	0	hypothetical protein LOAG_00536 [Loa loa] &gt;gi|307768709|gb|EFO27943.1| hypothetical protein LOAG_00536 [Loa loa]
PdU002071v1.1	1943	gi|348509304|ref|XP_003442190.1|	1.15721e-41	PREDICTED: C-type mannose receptor 2-like [Oreochromis niloticus]
PdU002072v1.1	1943	gi|341898446|gb|EGT54381.1|	2.81091e-88	hypothetical protein CAEBREN_32751 [Caenorhabditis brenneri]
PdU002073v1.1	1941	gi|324502264|gb|ADY40997.1|	1.13893e-89	Serine/threonine-protein kinase unc-51 [Ascaris suum]
PdU002074v1.1	1935	gi|170574231|ref|XP_001892720.1|	3.61543e-120	Type I phosphodiesterase / nucleotide pyrophosphatase family protein [Brugia malayi] &gt;gi|158601530|gb|EDP38423.1| Type I phosphodiesterase / nucleotide pyrophosphatase family protein [Brugia malayi]
PdU002076v1.1	1940	gi|17532155|ref|NP_495226.1|	7.53395e-134	hypothetical protein C29H12.2 [Caenorhabditis elegans] &gt;gi|373219136|emb|CCD66105.1| Protein C29H12.2 [Caenorhabditis elegans]
PdU002079v1.1	1930	gi|324508345|gb|ADY43523.1|	4.30321e-81	RING finger protein 160 [Ascaris suum]
PdU002081v1.1	1935	gi|324507876|gb|ADY43330.1|	8.39314e-93	Cell division protein kinase 7 [Ascaris suum]
PdU002083v1.1	1938	gi|324509956|gb|ADY44169.1|	9.77448e-150	Set1/Ash2 histone methyltransferase complex subunit ASH2 [Ascaris suum]
PdU002086v1.1	1938	gi|324502604|gb|ADY41144.1|	0	Calpain clp-1 [Ascaris suum]
PdU002087v1.1	1939	gi|17506189|ref|NP_490714.1|	0	hypothetical protein C53D5.5 [Caenorhabditis elegans] &gt;gi|351060304|emb|CCD67935.1| Protein C53D5.5 [Caenorhabditis elegans]
PdU002088v1.1	1940	gi|324506691|gb|ADY42851.1|	1.17044e-110	Uridine-cytidine kinase-like protein 1 [Ascaris suum]
PdU002090v1.1	1937	gi|170594619|ref|XP_001902061.1|	1.00271e-61	ancient conserved domain protein 2 [Brugia malayi] &gt;gi|158591005|gb|EDP29620.1| ancient conserved domain protein 2, putative [Brugia malayi]
PdU002093v1.1	1934	gi|324504539|gb|ADY41960.1|	1.38346e-95	Unknown [Ascaris suum]
PdU002094v1.1	1935	gi|170591887|ref|XP_001900701.1|	2.23448e-53	hypothetical protein Bm1_46195 [Brugia malayi] &gt;gi|158591853|gb|EDP30456.1| hypothetical protein Bm1_46195 [Brugia malayi]
PdU002095v1.1	1933	gi|308482484|ref|XP_003103445.1|	2.66493e-14	hypothetical protein CRE_28693 [Caenorhabditis remanei] &gt;gi|308259866|gb|EFP03819.1| hypothetical protein CRE_28693 [Caenorhabditis remanei]
PdU002097v1.1	1931	gi|341897381|gb|EGT53316.1|	7.7e-38	hypothetical protein CAEBREN_03698 [Caenorhabditis brenneri]
PdU002098v1.1	1936	gi|268572005|ref|XP_002641208.1|	2.83977e-32	C. briggsae CBR-DPF-4 protein [Caenorhabditis briggsae] &gt;gi|187032138|emb|CAP28717.1| CBR-DPF-4 protein [Caenorhabditis briggsae AF16]
PdU002101v1.1	1935	gi|86564723|ref|NP_508238.2|	1.64564e-72	DOPamine receptor family member (dop-4) [Caenorhabditis elegans] &gt;gi|94730443|sp|Q18775.2|DOPR4_CAEEL RecName: Full=Dopamine receptor 4 &gt;gi|351058275|emb|CCD65696.1| Protein DOP-4 [Caenorhabditis elegans]
PdU002102v1.1	1933	gi|324499668|gb|ADY39864.1|	0	Spectrin alpha chain [Ascaris suum]
PdU002103v1.1	1932	gi|324502491|gb|ADY41097.1|	1.36159e-143	Myotubularin-related protein 9 [Ascaris suum]
PdU002104v1.1	1928	gi|324501720|gb|ADY40763.1|	3.00087e-58	Protein outspread [Ascaris suum]
PdU002105v1.1	1918	gi|77416849|sp|Q06811.2|ABA1_ASCSU	2.3098e-127	RecName: Full=Polyprotein ABA-1; AltName: Full=Body fluid allergen 1; AltName: Full=Nematode polyprotein allergen ABA-1; Short=NPA ABA-1; AltName: Allergen=Asc s 1; Contains: RecName: Full=ABA-1B1 repeat unit; Contains: RecName: Full=ABA-1A4 repeat unit; Contains: RecName: Full=ABA-1A3 repeat unit; Contains: RecName: Full=ABA-1A2 repeat unit; Contains: RecName: Full=ABA-1A1 repeat unit; Contains:…
PdU002106v1.1	1929	gi|309359988|emb|CAP31959.2|	2.38326e-47	CBR-CLH-3 protein [Caenorhabditis briggsae AF16]
PdU002107v1.1	1933	gi|312069749|ref|XP_003137827.1|	1.49579e-49	ku P80 DNA helicase [Loa loa] &gt;gi|307767009|gb|EFO26243.1| ku P80 DNA helicase [Loa loa]
PdU002108v1.1	1932	gi|324512316|gb|ADY45105.1|	5.54083e-137	Protein spinster 1 [Ascaris suum]
PdU002109v1.1	1931	gi|324505599|gb|ADY42405.1|	1.34351e-74	Collagen type IV alpha-3-binding protein [Ascaris suum]
PdU002110v1.1	1928	gi|308455011|ref|XP_003090084.1|	1.90935e-121	hypothetical protein CRE_21032 [Caenorhabditis remanei] &gt;gi|308493022|ref|XP_003108701.1| CRE-FMO-2 protein [Caenorhabditis remanei] &gt;gi|308248441|gb|EFO92393.1| CRE-FMO-2 protein [Caenorhabditis remanei] &gt;gi|308266610|gb|EFP10563.1| hypothetical protein CRE_21032 [Caenorhabditis remanei]
PdU002111v1.1	1930	gi|308478548|ref|XP_003101485.1|	2.16441e-149	hypothetical protein CRE_12874 [Caenorhabditis remanei] &gt;gi|308263131|gb|EFP07084.1| hypothetical protein CRE_12874 [Caenorhabditis remanei]
PdU002112v1.1	1930	gi|324508074|gb|ADY43412.1|	1.92715e-89	Gut esterase 1 [Ascaris suum]
PdU002113v1.1	1909	gi|324514364|gb|ADY45844.1|	1.04251e-87	Cytoplasmic dynein 1 light intermediate chain 2 [Ascaris suum]
PdU002116v1.1	1931	gi|268570757|ref|XP_002640829.1|	0	C. briggsae CBR-ADS-1 protein [Caenorhabditis briggsae] &gt;gi|187026986|emb|CAP33892.1| CBR-ADS-1 protein [Caenorhabditis briggsae AF16]
PdU002119v1.1	1924	gi|328697305|ref|XP_001945011.2|	2.3151e-18	PREDICTED: DNA mismatch repair protein Mlh1-like [Acyrthosiphon pisum]
PdU002121v1.1	1929	gi|324503118|gb|ADY41360.1|	1.62765e-96	Crooked neck-like protein 1 [Ascaris suum]
PdU002122v1.1	1927	gi|341885960|gb|EGT41895.1|	5.87191e-38	hypothetical protein CAEBREN_01488 [Caenorhabditis brenneri] &gt;gi|341885982|gb|EGT41917.1| hypothetical protein CAEBREN_19490 [Caenorhabditis brenneri]
PdU002123v1.1	1932	gi|324509884|gb|ADY44141.1|	2.1104e-128	Solute carrier family 13 member 5 [Ascaris suum]
PdU002125v1.1	1923	gi|324511542|gb|ADY44800.1|	4.24625e-113	Golgi resident protein GCP60 [Ascaris suum]
PdU002126v1.1	1925	gi|268529220|ref|XP_002629736.1|	1.14597e-33	Hypothetical protein CBG00969 [Caenorhabditis briggsae] &gt;gi|187038640|emb|CAP22283.1| hypothetical protein CBG_00969 [Caenorhabditis briggsae AF16]
PdU002128v1.1	1925	gi|324511390|gb|ADY44746.1|	2.4556e-52	Titin [Ascaris suum]
PdU002132v1.1	1926	gi|309363735|emb|CAP26077.2|	4.14033e-92	hypothetical protein CBG_05639 [Caenorhabditis briggsae AF16]
PdU002134v1.1	1924	gi|324502172|gb|ADY40958.1|	0	Plasma membrane calcium-transporting ATPase 3 [Ascaris suum]
PdU002135v1.1	1915	gi|324504608|gb|ADY41989.1|	0	Integrator complex subunit 11 [Ascaris suum]
PdU002137v1.1	1920	gi|324503805|gb|ADY41646.1|	6.51102e-13	Ankyrin repeat domain-containing protein 12, partial [Ascaris suum]
PdU002138v1.1	1920	gi|324499526|gb|ADY39798.1|	3.88649e-66	Unknown [Ascaris suum]
PdU002140v1.1	1921	gi|324505170|gb|ADY42228.1|	2.08e-35	Pogo transposable element with ZNF domain [Ascaris suum]
PdU002142v1.1	1921	gi|115675647|ref|XP_783764.2|	7.81286e-75	PREDICTED: hypothetical protein [Strongylocentrotus purpuratus] &gt;gi|115973174|ref|XP_001176024.1| PREDICTED: hypothetical protein [Strongylocentrotus purpuratus]
PdU002143v1.1	1906	gi|324510429|gb|ADY44361.1|	2.25532e-66	Nuclear pore complex protein Nup54 [Ascaris suum]
PdU002144v1.1	1917	gi|324510655|gb|ADY44456.1|	1.22476e-128	N-acetylgalactosaminyltransferase 9 [Ascaris suum]
PdU002146v1.1	1914	gi|324503950|gb|ADY41704.1|	0	Coatomer subunit gamma [Ascaris suum]
PdU002148v1.1	1910	gi|341884142|gb|EGT40077.1|	7.6757e-115	hypothetical protein CAEBREN_29717 [Caenorhabditis brenneri]
PdU002151v1.1	1911	gi|268580781|ref|XP_002645373.1|	0	Hypothetical protein CBG15441 [Caenorhabditis briggsae] &gt;gi|187027151|emb|CAP33778.1| CBR-ASNS-2 protein [Caenorhabditis briggsae AF16]
PdU002153v1.1	1915	gi|312066385|ref|XP_003136245.1|	4.78678e-24	hypothetical protein LOAG_00657 [Loa loa] &gt;gi|307768587|gb|EFO27821.1| hypothetical protein LOAG_00657 [Loa loa]
PdU002154v1.1	1917	gi|324511955|gb|ADY44963.1|	1.67851e-77	Mannose-1-phosphate guanyltransferase beta [Ascaris suum]
PdU002155v1.1	1912	gi|324503022|gb|ADY41320.1|	1.28591e-61	TWiK family of potassium channels protein 18 [Ascaris suum]
PdU002156v1.1	1910	gi|341898277|gb|EGT54212.1|	5.1725e-95	hypothetical protein CAEBREN_09578 [Caenorhabditis brenneri]
PdU002160v1.1	1915	gi|170592451|ref|XP_001900978.1|	4.21063e-121	Neurabin protein 1, isoform d [Brugia malayi] &gt;gi|158591045|gb|EDP29658.1| Neurabin protein 1, isoform d, putative [Brugia malayi]
PdU002161v1.1	1907	gi|324507529|gb|ADY43192.1|	1.42465e-161	Ubiquinone biosynthesis protein coq-8 [Ascaris suum]
PdU002162v1.1	1913	gi|324505114|gb|ADY42203.1|	6.09425e-112	Serine/threonine-protein kinase chk-1 [Ascaris suum]
PdU002163v1.1	1916	gi|321478582|gb|EFX89539.1|	9.48705e-89	hypothetical protein DAPPUDRAFT_303246 [Daphnia pulex]
PdU002164v1.1	1910	gi|312076495|ref|XP_003140887.1|	3.31587e-17	hypothetical protein LOAG_05302 [Loa loa] &gt;gi|307763952|gb|EFO23186.1| hypothetical protein LOAG_05302 [Loa loa]
PdU002165v1.1	1914	gi|324510065|gb|ADY44213.1|	1.98793e-62	Unknown [Ascaris suum]
PdU002167v1.1	1910	gi|324501535|gb|ADY40681.1|	1.42174e-60	GRIP and coiled-coil domain-containing protein 1 [Ascaris suum]
PdU002168v1.1	1914	gi|341896871|gb|EGT52806.1|	6.38012e-69	hypothetical protein CAEBREN_25935 [Caenorhabditis brenneri]
PdU002169v1.1	1913	gi|341903617|gb|EGT59552.1|	9.6004e-41	hypothetical protein CAEBREN_02406 [Caenorhabditis brenneri]
PdU002170v1.1	1912	gi|324519241|gb|ADY47324.1|	2.36531e-31	Tyrosine-protein phosphatase Lar-like protein, partial [Ascaris suum]
PdU002171v1.1	1914	gi|324501599|gb|ADY40709.1|	0	Methionine synthase [Ascaris suum]
PdU002172v1.1	1912	gi|324510936|gb|ADY44565.1|	1.38592e-148	Protein ariadne-2 [Ascaris suum]
PdU002174v1.1	1911	gi|324518036|gb|ADY46986.1|	2.36403e-148	CAMP-dependent protein kinase regulatory subunit [Ascaris suum]
PdU002175v1.1	1910	gi|324512876|gb|ADY45316.1|	7.6757e-115	Protein phosphatase 1B [Ascaris suum]
PdU002176v1.1	1911	gi|341880879|gb|EGT36814.1|	0	hypothetical protein CAEBREN_02802 [Caenorhabditis brenneri] &gt;gi|341901266|gb|EGT57201.1| hypothetical protein CAEBREN_01073 [Caenorhabditis brenneri]
PdU002177v1.1	1910	gi|291244231|ref|XP_002742001.1|	7.10527e-36	PREDICTED: mannose receptor C type 1-like [Saccoglossus kowalevskii]
PdU002178v1.1	1901	gi|312070617|ref|XP_003138229.1|	0	hypothetical protein LOAG_02644 [Loa loa] &gt;gi|307766610|gb|EFO25844.1| hypothetical protein LOAG_02644 [Loa loa]
PdU002180v1.1	1902	gi|324501657|gb|ADY40734.1|	6.25508e-109	1-phosphatidylinositol-4,5-bisphosphate phosphodiesterase beta-1 [Ascaris suum]
PdU002183v1.1	1907	gi|328706748|ref|XP_003243189.1|	2.69448e-35	PREDICTED: hypothetical protein LOC100571480 [Acyrthosiphon pisum]
PdU002184v1.1	1907	gi|82570039|gb|ABB83610.1|	9.51179e-174	UNC-97-like protein [Heterodera glycines]
PdU002185v1.1	1907	gi|324510837|gb|ADY44527.1|	7.28689e-57	Ferric-chelate reductase 1 [Ascaris suum]
PdU002186v1.1	1907	gi|324507613|gb|ADY43226.1|	0	Large neutral amino acids transporter small subunit 1 [Ascaris suum]
PdU002187v1.1	1906	gi|324507012|gb|ADY42981.1|	0	Unknown [Ascaris suum]
PdU002189v1.1	1907	gi|324512924|gb|ADY45338.1|	2.04878e-59	Tyrosine-protein kinase Fps85D, partial [Ascaris suum]
PdU002191v1.1	1908	gi|326672627|ref|XP_003199705.1|	8.39548e-29	PREDICTED: hypothetical protein LOC100536905, partial [Danio rerio]
PdU002192v1.1	1899	gi|170593071|ref|XP_001901288.1|	2.48331e-65	hypothetical protein Bm1_49115 [Brugia malayi] &gt;gi|158591355|gb|EDP29968.1| hypothetical protein Bm1_49115 [Brugia malayi]
PdU002193v1.1	1905	gi|324507653|gb|ADY43242.1|	7.02714e-60	Palmitoyltransferase ZDHHC2 [Ascaris suum]
PdU002195v1.1	1897	gi|324504052|gb|ADY41750.1|	6.47633e-90	Heat shock factor protein 1 [Ascaris suum]
PdU002197v1.1	1902	gi|25152230|ref|NP_509725.2|	4.66043e-88	hypothetical protein F41E7.3 [Caenorhabditis elegans] &gt;gi|22265868|emb|CAA92126.2| Protein NPR-6 [Caenorhabditis elegans]
PdU002200v1.1	1899	gi|312088079|ref|XP_003145721.1|	2.96765e-26	hypothetical protein LOAG_10146 [Loa loa] &gt;gi|307759116|gb|EFO18350.1| hypothetical protein LOAG_10146 [Loa loa]
PdU002201v1.1	1900	gi|324509651|gb|ADY44052.1|	1.82042e-100	Serine protease, partial [Ascaris suum]
PdU002202v1.1	1895	gi|324502455|gb|ADY41081.1|	1.67297e-154	Nuclease domain-containing protein 1 [Ascaris suum]
PdU002203v1.1	1901	gi|170578697|ref|XP_001894508.1|	2.16988e-77	biotin--acetyl-CoA-carboxylase ligase family protein [Brugia malayi] &gt;gi|158598851|gb|EDP36646.1| biotin--acetyl-CoA-carboxylase ligase family protein [Brugia malayi]
PdU002204v1.1	1889	gi|324507486|gb|ADY43174.1|	1.26681e-178	Leukotriene A-4 hydrolase [Ascaris suum]
PdU002205v1.1	1893	gi|341874266|gb|EGT30201.1|	9.26777e-113	CBN-AAT-3 protein [Caenorhabditis brenneri]
PdU002207v1.1	1900	gi|341895913|gb|EGT51848.1|	4.56534e-152	hypothetical protein CAEBREN_30508 [Caenorhabditis brenneri]
PdU002209v1.1	1894	gi|17551250|ref|NP_508588.1|	1.96301e-171	CHiTinase family member (cht-1) [Caenorhabditis elegans] &gt;gi|2493673|sp|Q11174.1|CHIT_CAEEL RecName: Full=Probable endochitinase &gt;gi|373218754|emb|CCD63028.1| Protein CHT-1 [Caenorhabditis elegans]
PdU002211v1.1	1898	gi|170585466|ref|XP_001897504.1|	2.75838e-48	SNF2 family N-terminal domain containing protein [Brugia malayi] &gt;gi|158595051|gb|EDP33626.1| SNF2 family N-terminal domain containing protein [Brugia malayi]
PdU002214v1.1	1882	gi|324509979|gb|ADY44179.1|	0	Fatty acyl-CoA reductase [Ascaris suum]
PdU002215v1.1	1894	gi|324512025|gb|ADY44991.1|	0	Beta-1,4-mannosyltransferase bre-3 [Ascaris suum]
PdU002216v1.1	1894	gi|324500360|gb|ADY40171.1|	0	Protein lin-10 [Ascaris suum]
PdU002218v1.1	1886	gi|324509948|gb|ADY44166.1|	5.0203e-26	Yorkie [Ascaris suum]
PdU002220v1.1	1896	gi|324506323|gb|ADY42703.1|	2.67239e-35	Tau-tubulin kinase 1 [Ascaris suum]
PdU002222v1.1	1896	gi|324500436|gb|ADY40206.1|	8.11693e-117	Brefeldin A-inhibited guanine nucleotide-exchange protein 2 [Ascaris suum]
PdU002226v1.1	1891	gi|170591028|ref|XP_001900273.1|	1.23338e-40	hypothetical protein [Brugia malayi] &gt;gi|158592423|gb|EDP31023.1| conserved hypothetical protein [Brugia malayi]
PdU002227v1.1	1894	gi|324509760|gb|ADY44092.1|	4.22821e-57	Phosphotidylinositol phosphatase PTPRQ [Ascaris suum]
PdU002228v1.1	1893	gi|312069962|ref|XP_003137926.1|	1.73169e-143	hypothetical protein LOAG_02340 [Loa loa] &gt;gi|307766912|gb|EFO26146.1| hypothetical protein LOAG_02340 [Loa loa]
PdU002230v1.1	1894	gi|17540400|ref|NP_501169.1|	5.18983e-156	hypothetical protein F42C5.9 [Caenorhabditis elegans] &gt;gi|373218816|emb|CCD63350.1| Protein F42C5.9 [Caenorhabditis elegans]
PdU002231v1.1	1880	gi|170573348|ref|XP_001892432.1|	7.67732e-43	hypothetical protein Bm1_04770 [Brugia malayi] &gt;gi|158601998|gb|EDP38719.1| hypothetical protein Bm1_04770 [Brugia malayi]
PdU002232v1.1	1889	gi|170595784|ref|XP_001902518.1|	6.55513e-34	RNA-binding protein [Brugia malayi] &gt;gi|158589766|gb|EDP28633.1| RNA-binding protein, putative [Brugia malayi]
PdU002233v1.1	1878	gi|268534976|ref|XP_002632621.1|	4.34027e-46	Hypothetical protein CBG21528 [Caenorhabditis briggsae]
PdU002236v1.1	1891	gi|324503496|gb|ADY41520.1|	9.02053e-84	Nephrocystin-4 [Ascaris suum]
PdU002237v1.1	1890	gi|324504289|gb|ADY41852.1|	1.28526e-13	Ataxin-1-like protein [Ascaris suum]
PdU002239v1.1	1889	gi|324508074|gb|ADY43412.1|	1.12794e-118	Gut esterase 1 [Ascaris suum]
PdU002240v1.1	1890	gi|324502016|gb|ADY40890.1|	1.28456e-130	Progestin and adipoq receptor-like protein 1 [Ascaris suum]
PdU002243v1.1	1891	gi|193208538|ref|NP_506694.3|	0	NMDA class glutamate receptor family member (nmr-2) [Caenorhabditis elegans]
PdU002245v1.1	1891	gi|273529742|gb|ACZ98149.1|	2.94769e-143	astacin protease precursor [Steinernema carpocapsae]
PdU002246v1.1	1890	gi|324507293|gb|ADY43096.1|	5.95319e-136	Nucleoside-diphosphatase mig-23 [Ascaris suum]
PdU002247v1.1	1881	gi|324500869|gb|ADY40396.1|	3.73151e-114	Far upstream element-binding protein 1 [Ascaris suum]
PdU002248v1.1	1888	gi|324504098|gb|ADY41771.1|	9.19168e-12	KLRAQ motif-containing protein 1 [Ascaris suum]
PdU002249v1.1	1887	gi|324503824|gb|ADY41654.1|	1.04195e-39	Protein angel 2 [Ascaris suum]
PdU002250v1.1	1889	gi|148299224|gb|ABQ58116.1|	0	acetylcholinesterase 2 [Ditylenchus destructor]
PdU002251v1.1	1886	gi|324506577|gb|ADY42804.1|	4.1815e-81	tRNA (adenine-N(1)-)-methyltransferase catalytic subunit [Ascaris suum]
PdU002252v1.1	1889	gi|193206522|ref|NP_501979.3|	7.8658e-96	hypothetical protein R102.4 [Caenorhabditis elegans] &gt;gi|160369782|sp|Q21890.3|YF64_CAEEL RecName: Full=Uncharacterized protein R102.4 &gt;gi|152003235|emb|CAB54293.3| Protein R102.4, isoform b [Caenorhabditis elegans]
PdU002256v1.1	1888	gi|270017202|gb|EFA13648.1|	1.96504e-38	hypothetical protein TcasGA2_TC015886 [Tribolium castaneum]
PdU002257v1.1	1884	gi|312084719|ref|XP_003144390.1|	0	ATP-dependent RNA helicase DDX18 [Loa loa] &gt;gi|307760447|gb|EFO19681.1| ATP-dependent RNA helicase DDX18 [Loa loa]
PdU002259v1.1	1887	gi|324506041|gb|ADY42587.1|	1.26712e-170	Sodium/hydrogen exchanger 8 [Ascaris suum]
PdU002260v1.1	1887	gi|341904439|gb|EGT60272.1|	5.49635e-174	hypothetical protein CAEBREN_30186 [Caenorhabditis brenneri]
PdU002261v1.1	1886	gi|321458327|gb|EFX69397.1|	2.14258e-85	hypothetical protein DAPPUDRAFT_300978 [Daphnia pulex]
PdU002262v1.1	1887	gi|189241264|ref|XP_974292.2|	6.97284e-44	PREDICTED: similar to AGAP006663-PA [Tribolium castaneum] &gt;gi|270013210|gb|EFA09658.1| hypothetical protein TcasGA2_TC011784 [Tribolium castaneum]
PdU002264v1.1	1883	gi|324508847|gb|ADY43732.1|	2.38048e-60	5&apos;-AMP-activated protein kinase catalytic subunit alpha-2 [Ascaris suum]
PdU002266v1.1	1889	gi|324509651|gb|ADY44052.1|	6.21801e-101	Serine protease, partial [Ascaris suum]
PdU002267v1.1	1884	gi|324503547|gb|ADY41540.1|	1.44084e-65	Fibroblast growth factor receptor [Ascaris suum]
PdU002268v1.1	1884	gi|324500594|gb|ADY40275.1|	3.03773e-140	HEAT repeat-containing protein 7A, partial [Ascaris suum]
PdU002270v1.1	1881	gi|309359547|emb|CAP32586.2|	3.74885e-98	hypothetical protein CBG_13990 [Caenorhabditis briggsae AF16]
PdU002271v1.1	1884	gi|324511436|gb|ADY44761.1|	4.68654e-141	Beta-catenin-like protein 1 [Ascaris suum] &gt;gi|324512396|gb|ADY45136.1| Beta-catenin-like protein 1, partial [Ascaris suum]
PdU002272v1.1	1884	gi|341895073|gb|EGT51008.1|	6.63117e-95	hypothetical protein CAEBREN_31935 [Caenorhabditis brenneri]
PdU002273v1.1	1881	gi|312077983|ref|XP_003141540.1|	7.38453e-62	hypothetical protein LOAG_05956 [Loa loa] &gt;gi|307763298|gb|EFO22532.1| hypothetical protein LOAG_05956 [Loa loa]
PdU002274v1.1	1884	gi|195394975|ref|XP_002056112.1|	4.5523e-11	GJ10761 [Drosophila virilis] &gt;gi|194142821|gb|EDW59224.1| GJ10761 [Drosophila virilis]
PdU002275v1.1	1876	gi|17533403|ref|NP_495785.1|	0	phenylalanyl (F) tRNA Synthetase family member (frs-2) [Caenorhabditis elegans] &gt;gi|12229986|sp|Q19713.2|SYFB_CAEEL RecName: Full=Phenylalanine--tRNA ligase beta subunit; AltName: Full=Phenylalanyl-tRNA synthetase beta subunit; Short=PheRS &gt;gi|3876233|emb|CAA90360.1| Protein FARS-3 [Caenorhabditis elegans]
PdU002278v1.1	1878	gi|296235106|ref|XP_002762754.1|	4.22114e-142	PREDICTED: ribosomal protein S6 kinase alpha-3 isoform 3 [Callithrix jacchus] &gt;gi|194377370|dbj|BAG57633.1| unnamed protein product [Homo sapiens]
PdU002280v1.1	1880	gi|324500193|gb|ADY40099.1|	5.88876e-152	Helicase mot1 [Ascaris suum]
PdU002286v1.1	1879	gi|324504893|gb|ADY42109.1|	4.5099e-144	Serine/threonine-protein kinase, partial [Ascaris suum]
PdU002287v1.1	1882	gi|341884263|gb|EGT40198.1|	7.92637e-48	hypothetical protein CAEBREN_09129 [Caenorhabditis brenneri]
PdU002290v1.1	1872	gi|308494567|ref|XP_003109472.1|	2.78208e-69	CRE-NAS-10 protein [Caenorhabditis remanei] &gt;gi|308245662|gb|EFO89614.1| CRE-NAS-10 protein [Caenorhabditis remanei]
PdU002291v1.1	1879	gi|324503201|gb|ADY41394.1|	0	Aspartyl-tRNA synthetase [Ascaris suum]
PdU002292v1.1	1877	gi|341884412|gb|EGT40347.1|	1.07402e-28	hypothetical protein CAEBREN_00199 [Caenorhabditis brenneri]
PdU002293v1.1	1877	gi|158293986|ref|XP_315336.4|	1.30379e-50	AGAP005322-PB [Anopheles gambiae str. PEST] &gt;gi|157015355|gb|EAA11286.4| AGAP005322-PB [Anopheles gambiae str. PEST]
PdU002296v1.1	1872	gi|324517838|gb|ADY46932.1|	2.30118e-148	Serine/threonine-protein phosphatase PP1 isozyme 2 [Ascaris suum]
PdU002298v1.1	1873	gi|324507932|gb|ADY43355.1|	5.36697e-105	Nucleoside-diphosphatase uda-1 [Ascaris suum]
PdU002299v1.1	1870	gi|312070504|ref|XP_003138177.1|	2.16432e-122	hypothetical protein LOAG_02592 [Loa loa] &gt;gi|307766657|gb|EFO25891.1| hypothetical protein LOAG_02592 [Loa loa]
PdU002301v1.1	1876	gi|212659371|ref|NP_502449.2|	4.52139e-128	Guanylyl CYclase family member (gcy-18) [Caenorhabditis elegans] &gt;gi|86355189|dbj|BAE78829.1| recepotor type guanyly cyclase [Caenorhabditis elegans] &gt;gi|186929258|emb|CAB05325.2| Protein GCY-18 [Caenorhabditis elegans]
PdU002302v1.1	1873	gi|312065427|ref|XP_003135785.1|	2.0873e-24	hypothetical protein LOAG_00197 [Loa loa] &gt;gi|307769039|gb|EFO28273.1| hypothetical protein LOAG_00197 [Loa loa]
PdU002303v1.1	1872	gi|312090103|ref|XP_003146490.1|	0	sulfotransferase domain-containing protein [Loa loa] &gt;gi|307758345|gb|EFO17579.1| sulfotransferase domain-containing protein [Loa loa]
PdU002304v1.1	1867	gi|324510851|gb|ADY44534.1|	1.26617e-122	Sodium-coupled monocarboxylate transporter 1, partial [Ascaris suum]
PdU002306v1.1	1873	gi|17508451|ref|NP_492651.1|	1.04743e-100	Neuronal Calcium Sensor family member (ncs-2) [Caenorhabditis elegans] &gt;gi|268564793|ref|XP_002639230.1| C. briggsae CBR-NCS-2 protein [Caenorhabditis briggsae] &gt;gi|308494164|ref|XP_003109271.1| CRE-NCS-2 protein [Caenorhabditis remanei] &gt;gi|1171672|sp|P36609.2|NCS2_CAEEL RecName: Full=Neuronal calcium sensor 2; Short=NCS-2 &gt;gi|847728|gb|AAA85632.1| neuronal calcium binding protein [C…
PdU002308v1.1	1857	gi|324511510|gb|ADY44789.1|	1.12484e-163	V-type proton ATPase subunit C [Ascaris suum]
PdU002309v1.1	1869	gi|312077005|ref|XP_003141113.1|	2.04937e-80	MIZ zinc finger family protein [Loa loa] &gt;gi|307763721|gb|EFO22955.1| MIZ zinc finger family protein [Loa loa]
PdU002310v1.1	1864	gi|324510781|gb|ADY44504.1|	1.09921e-142	Serine hydroxymethyltransferase [Ascaris suum]
PdU002312v1.1	1869	gi|71986369|ref|NP_501925.2|	4.51289e-120	hypothetical protein F13B12.2 [Caenorhabditis elegans] &gt;gi|54110908|emb|CAA94591.2| Protein F13B12.2 [Caenorhabditis elegans]
PdU002314v1.1	1871	gi|358332592|dbj|GAA31514.2|	7.804e-80	protein translocase subunit secA, partial [Clonorchis sinensis]
PdU002317v1.1	1867	gi|268578039|ref|XP_002644002.1|	9.36838e-126	Hypothetical protein CBG17386 [Caenorhabditis briggsae]
PdU002319v1.1	1855	gi|324501408|gb|ADY40628.1|	7.58154e-136	NEDD8-activating enzyme E1 regulatory subunit [Ascaris suum]
PdU002321v1.1	1867	gi|324511138|gb|ADY44646.1|	1.65751e-114	G-protein coupled receptor [Ascaris suum]
PdU002323v1.1	1867	gi|324502407|gb|ADY41061.1|	4.66027e-117	Sterol regulatory element-binding protein 1 [Ascaris suum]
PdU002324v1.1	1869	gi|25148049|ref|NP_501053.2|	8.97237e-52	Lateral-signal-Induced Phosphatase family member (lip-1) [Caenorhabditis elegans] &gt;gi|351021061|emb|CCD63076.1| Protein LIP-1 [Caenorhabditis elegans]
PdU002325v1.1	1864	gi|324510183|gb|ADY44261.1|	3.41699e-144	Y+L amino acid transporter 2 [Ascaris suum]
PdU002327v1.1	1865	gi|324503928|gb|ADY41696.1|	1.10469e-17	Ubiquitin carboxyl-terminal hydrolase 8 [Ascaris suum]
PdU002328v1.1	1863	gi|324508502|gb|ADY43588.1|	2.51069e-171	Sphingomyelin phosphodiesterase 1 [Ascaris suum]
PdU002329v1.1	1865	gi|170589629|ref|XP_001899576.1|	3.49644e-72	antigen [Brugia malayi] &gt;gi|158593789|gb|EDP32384.1| antigen, putative [Brugia malayi]
PdU002330v1.1	1861	gi|324502190|gb|ADY40966.1|	1.67365e-66	Exportin-7 [Ascaris suum]
PdU002331v1.1	1863	gi|324510615|gb|ADY44439.1|	5.93765e-80	Cytosolic beta-glucosidase [Ascaris suum]
PdU002332v1.1	1870	gi|312079335|ref|XP_003142129.1|	1.66101e-114	hypothetical protein LOAG_06545 [Loa loa] &gt;gi|307762709|gb|EFO21943.1| hypothetical protein LOAG_06545 [Loa loa]
PdU002333v1.1	1865	gi|324500137|gb|ADY40074.1|	5.30736e-129	Serine/threonine-protein kinase MRCK alpha [Ascaris suum]
PdU002336v1.1	1864	gi|324500408|gb|ADY40194.1|	6.02085e-32	Worm-specific Argonaute CSR-1 [Ascaris suum] &gt;gi|333440962|gb|AEF32756.1| CSR-1 [Ascaris suum]
PdU002337v1.1	1861	gi|328708754|ref|XP_001945041.2|	3.3121e-14	PREDICTED: ring canal kelch homolog [Acyrthosiphon pisum]
PdU002339v1.1	1864	gi|324501573|gb|ADY40698.1|	0	Oligosaccharyl transferase subunit STT3 [Ascaris suum]
PdU002341v1.1	1861	gi|308485682|ref|XP_003105039.1|	1.12262e-62	CRE-BBS-1 protein [Caenorhabditis remanei] &gt;gi|308256984|gb|EFP00937.1| CRE-BBS-1 protein [Caenorhabditis remanei]
PdU002342v1.1	1859	gi|324499931|gb|ADY39982.1|	2.43927e-33	ATP-dependent RNA helicase DDX4 [Ascaris suum]
PdU002343v1.1	1866	gi|324504615|gb|ADY41992.1|	0	Kinesin-like protein KIF3B [Ascaris suum]
PdU002344v1.1	1863	gi|341902559|gb|EGT58494.1|	0	hypothetical protein CAEBREN_14942 [Caenorhabditis brenneri]
PdU002345v1.1	1863	gi|156454270|gb|ABU63808.1|	8.081e-53	heat shock protein 70 form 1 [Paralvinella grasslei]
PdU002346v1.1	1863	gi|324503251|gb|ADY41416.1|	1.19086e-96	Frizzled-4 [Ascaris suum] &gt;gi|324503332|gb|ADY41451.1| Frizzled-4 [Ascaris suum] &gt;gi|324503830|gb|ADY41657.1| Frizzled-4 [Ascaris suum] &gt;gi|324505630|gb|ADY42416.1| Frizzled-4 [Ascaris suum]
PdU002347v1.1	1861	gi|324504826|gb|ADY42080.1|	1.66977e-74	Ribonuclease Z [Ascaris suum]
PdU002348v1.1	1860	gi|187942166|emb|CAK18211.1|	0	putative disulphide isomerase [Ascaris suum]
PdU002351v1.1	1860	gi|324513336|gb|ADY45483.1|	1.82064e-121	Protein mothers against dpp [Ascaris suum]
PdU002352v1.1	1856	gi|324504983|gb|ADY42148.1|	9.70065e-99	Patched-related protein 9 [Ascaris suum]
PdU002353v1.1	1860	gi|341880014|gb|EGT35949.1|	2.79584e-138	hypothetical protein CAEBREN_31955 [Caenorhabditis brenneri]
PdU002355v1.1	1860	gi|324510853|gb|ADY44535.1|	0	Voltage-dependent L-type calcium channel subunit beta-2 [Ascaris suum]
PdU002356v1.1	1860	gi|296480699|gb|DAA22814.1|	5.06264e-47	serine/threonine-protein kinase MARK2-like [Bos taurus]
PdU002357v1.1	1858	gi|71992201|ref|NP_499880.3|	1.12545e-46	hypothetical protein R02D3.3 [Caenorhabditis elegans] &gt;gi|351064685|emb|CCD73167.1| Protein R02D3.3 [Caenorhabditis elegans]
PdU002358v1.1	1857	gi|341886857|gb|EGT42792.1|	3.28216e-38	hypothetical protein CAEBREN_09920 [Caenorhabditis brenneri]
PdU002359v1.1	1859	gi|2498519|sp|Q21446.1|LIN14_CAEEL	8.34485e-50	RecName: Full=Protein lin-14; AltName: Full=Abnormal cell lineage protein 14 &gt;gi|829168|emb|CAA42791.1| LIN-14B1 [Caenorhabditis elegans] &gt;gi|211970379|emb|CAA91484.2| Protein LIN-14, isoform a [Caenorhabditis elegans]
PdU002360v1.1	1861	gi|71993251|ref|NP_510369.2|	2.38888e-105	CYtochrome P450 family member (cyp-13B2) [Caenorhabditis elegans] &gt;gi|54649872|emb|CAB04582.3| Protein CYP-13B2 [Caenorhabditis elegans]
PdU002361v1.1	1861	gi|324508251|gb|ADY43486.1|	8.65091e-156	Serine palmitoyltransferase 1 [Ascaris suum]
PdU002362v1.1	1858	gi|324504102|gb|ADY41773.1|	3.91111e-124	E3 ubiquitin-protein ligase MARCH6 [Ascaris suum]
PdU002363v1.1	1857	gi|324499760|gb|ADY39906.1|	4.12316e-57	Nucleosome-remodeling factor subunit NURF301-like protein [Ascaris suum]
PdU002364v1.1	1857	gi|324502010|gb|ADY40888.1|	1.86704e-142	Sodium/potassium-transporting ATPase subunit alpha-1 [Ascaris suum]
PdU002365v1.1	1857	gi|324510240|gb|ADY44283.1|	1.54873e-96	ES2-like protein [Ascaris suum]
PdU002367v1.1	1855	gi|351047589|emb|CCD63266.1|	0	Protein AMT-4 [Caenorhabditis elegans]
PdU002368v1.1	1852	gi|324505733|gb|ADY42459.1|	3.88548e-132	Patched domain-containing protein 3 [Ascaris suum]
PdU002369v1.1	1857	gi|17559526|ref|NP_505451.1|	2.27173e-156	hypothetical protein F11A3.1 [Caenorhabditis elegans] &gt;gi|3875727|emb|CAA94751.1| Protein ACS-14 [Caenorhabditis elegans]
PdU002372v1.1	1859	gi|312087999|ref|XP_003145690.1|	1.53496e-19	hypothetical protein LOAG_10112 [Loa loa] &gt;gi|307759143|gb|EFO18377.1| hypothetical protein LOAG_10112 [Loa loa]
PdU002374v1.1	1855	gi|170582328|ref|XP_001896081.1|	1.8848e-102	Domain found in Dishevelled, Egl-10, and Pleckstrin family protein [Brugia malayi] &gt;gi|158596790|gb|EDP35072.1| Domain found in Dishevelled, Egl-10, and Pleckstrin family protein [Brugia malayi]
PdU002376v1.1	1851	gi|324501226|gb|ADY40547.1|	2.77314e-29	Nuclear pore complex protein Nup160 [Ascaris suum]
PdU002378v1.1	1853	gi|291244231|ref|XP_002742001.1|	9.86134e-35	PREDICTED: mannose receptor C type 1-like [Saccoglossus kowalevskii]
PdU002380v1.1	1851	gi|324501184|gb|ADY40529.1|	1.66983e-167	Serine/threonine-protein kinase N2 [Ascaris suum]
PdU002381v1.1	1851	gi|170592897|ref|XP_001901201.1|	2.47928e-70	hypothetical protein Bm1_48690 [Brugia malayi] &gt;gi|158591268|gb|EDP29881.1| hypothetical protein Bm1_48690 [Brugia malayi]
PdU002385v1.1	1853	gi|324507368|gb|ADY43128.1|	1.03183e-108	Prolyl 4-hydroxylase subunit alpha-2 [Ascaris suum]
PdU002388v1.1	1847	gi|324511064|gb|ADY44617.1|	8.93839e-129	RUN domain-containing protein 1 [Ascaris suum]
PdU002389v1.1	1843	gi|312077142|ref|XP_003141173.1|	0	proable exocyst complex component Sec6 [Loa loa] &gt;gi|307763664|gb|EFO22898.1| proable exocyst complex component Sec6 [Loa loa]
PdU002390v1.1	1823	gi|170578851|ref|XP_001894567.1|	0	Bifunctional aminoacyl-tRNA synthetase [Brugia malayi] &gt;gi|158598757|gb|EDP36588.1| Bifunctional aminoacyl-tRNA synthetase , putative [Brugia malayi]
PdU002391v1.1	1850	gi|268562263|ref|XP_002646631.1|	0	C. briggsae CBR-TAG-297 protein [Caenorhabditis briggsae]
PdU002392v1.1	1849	gi|341892673|gb|EGT48608.1|	4.03092e-113	CBN-CPSF-1 protein [Caenorhabditis brenneri]
PdU002393v1.1	1848	gi|324507626|gb|ADY43231.1|	7.83042e-125	Phospholipase B1, membrane-associated [Ascaris suum]
PdU002394v1.1	1849	gi|213019763|ref|ZP_03335567.1|	3.06663e-20	Ankyrin repeat domain protein [Wolbachia endosymbiont of Culex quinquefasciatus JHB] &gt;gi|212994669|gb|EEB55313.1| Ankyrin repeat domain protein [Wolbachia endosymbiont of Culex quinquefasciatus JHB]
PdU002395v1.1	1841	gi|170589365|ref|XP_001899444.1|	6.26447e-74	ADP-ribosylation factor-like protein 3 [Brugia malayi] &gt;gi|158593657|gb|EDP32252.1| ADP-ribosylation factor-like protein 3, putative [Brugia malayi]
PdU002396v1.1	1845	gi|312066294|ref|XP_003136202.1|	7.7236e-165	DEAD/DEAH box helicase [Loa loa] &gt;gi|307768637|gb|EFO27871.1| DEAD/DEAH box helicase [Loa loa]
PdU002397v1.1	1847	gi|268554011|ref|XP_002634993.1|	0	Hypothetical protein CBG13533 [Caenorhabditis briggsae] &gt;gi|187028561|emb|CAP32317.1| hypothetical protein CBG_13533 [Caenorhabditis briggsae AF16]
PdU002398v1.1	1842	gi|324503647|gb|ADY41581.1|	1.99198e-112	Puromycin-sensitive aminopeptidase [Ascaris suum]
PdU002400v1.1	1848	gi|17508053|ref|NP_492211.1|	9.54986e-131	Cell Division Cycle related family member (cdc-48.3) [Caenorhabditis elegans] &gt;gi|3878262|emb|CAB00040.1| Protein CDC-48.3 [Caenorhabditis elegans]
PdU002402v1.1	1835	gi|324499443|gb|ADY39760.1|	0	Muscle M-line assembly protein unc-89 [Ascaris suum]
PdU002403v1.1	1847	gi|341890944|gb|EGT46879.1|	1.52549e-11	hypothetical protein CAEBREN_12555 [Caenorhabditis brenneri]
PdU002405v1.1	1841	gi|324509690|gb|ADY44065.1|	1.1135e-46	Gamma-glutamylcyclotransferase [Ascaris suum]
PdU002406v1.1	1844	gi|324507223|gb|ADY43065.1|	2.9162e-71	Alpha-1,3-mannosyl-glycoprotein 2-beta-N-acetylglucosaminyltransferase [Ascaris suum]
PdU002408v1.1	1841	gi|324505931|gb|ADY42540.1|	8.62054e-124	Adenylyl cyclase-associated protein 1 [Ascaris suum]
PdU002409v1.1	1846	gi|324509789|gb|ADY44105.1|	0	Amino acid permease [Ascaris suum]
PdU002410v1.1	1845	gi|324504329|gb|ADY41869.1|	2.48595e-46	Protein WBSCR14 [Ascaris suum]
PdU002412v1.1	1847	gi|324504817|gb|ADY42076.1|	1.43367e-110	Irregular chiasm C-roughest protein [Ascaris suum]
PdU002413v1.1	1845	gi|312081291|ref|XP_003142965.1|	1.87277e-102	DRP-1 protein [Loa loa] &gt;gi|307761869|gb|EFO21103.1| DRP-1 protein [Loa loa]
PdU002415v1.1	1843	gi|324501402|gb|ADY40625.1|	1.28519e-127	Transportin-3 [Ascaris suum]
PdU002417v1.1	1846	gi|324505638|gb|ADY42420.1|	3.51555e-117	Protein spinster 1 [Ascaris suum]
PdU002418v1.1	1843	gi|170585225|ref|XP_001897386.1|	2.21776e-87	hypothetical protein Bm1_29720 [Brugia malayi] &gt;gi|158595212|gb|EDP33782.1| hypothetical protein Bm1_29720 [Brugia malayi]
PdU002419v1.1	1844	gi|308489766|ref|XP_003107076.1|	4.5095e-64	CRE-DVE-1 protein [Caenorhabditis remanei] &gt;gi|308252964|gb|EFO96916.1| CRE-DVE-1 protein [Caenorhabditis remanei]
PdU002421v1.1	1842	gi|324503589|gb|ADY41556.1|	1.71789e-47	Unknown [Ascaris suum]
PdU002422v1.1	1831	gi|170582696|ref|XP_001896245.1|	6.5287e-132	Hypothetical 84.0 kDa protein in SGA1-KTR7 intergenic region, putative [Brugia malayi] &gt;gi|158596590|gb|EDP34912.1| Hypothetical 84.0 kDa protein in SGA1-KTR7 intergenic region, putative [Brugia malayi]
PdU002423v1.1	1843	gi|170584706|ref|XP_001897135.1|	1.7339e-15	PWWP domain containing protein [Brugia malayi] &gt;gi|158595465|gb|EDP34018.1| PWWP domain containing protein [Brugia malayi]
PdU002426v1.1	1825	gi|170588113|ref|XP_001898818.1|	3.91847e-36	TPR Domain containing protein [Brugia malayi] &gt;gi|158593031|gb|EDP31626.1| TPR Domain containing protein [Brugia malayi]
PdU002427v1.1	1841	gi|341877734|gb|EGT33669.1|	0	CBN-EAT-4 protein [Caenorhabditis brenneri]
PdU002428v1.1	1842	gi|324510615|gb|ADY44439.1|	9.73216e-51	Cytosolic beta-glucosidase [Ascaris suum]
PdU002429v1.1	1840	gi|324516327|gb|ADY46496.1|	8.05127e-122	CGMP-dependent protein kinase 1 [Ascaris suum]
PdU002430v1.1	1837	gi|324504072|gb|ADY41759.1|	5.15022e-44	Fibroleukin [Ascaris suum]
PdU002432v1.1	1839	gi|312070135|ref|XP_003138006.1|	4.79735e-66	hypothetical protein LOAG_02420 [Loa loa] &gt;gi|307766823|gb|EFO26057.1| hypothetical protein LOAG_02420 [Loa loa]
PdU002433v1.1	1839	gi|324529811|gb|ADY49045.1|	4.41004e-11	Nuclear hormone receptor family member odr-7, partial [Ascaris suum]
PdU002434v1.1	1838	gi|324499589|gb|ADY39827.1|	1.65266e-58	Protein FAM38A [Ascaris suum]
PdU002435v1.1	1831	gi|324506723|gb|ADY42863.1|	0	Lysyl-tRNA synthetase [Ascaris suum]
PdU002436v1.1	1832	gi|170590276|ref|XP_001899898.1|	1.2197e-170	LMBR1-like conserved region family protein [Brugia malayi] &gt;gi|158592530|gb|EDP31128.1| LMBR1-like conserved region family protein [Brugia malayi]
PdU002437v1.1	1838	gi|321462302|gb|EFX73327.1|	5.74635e-19	hypothetical protein DAPPUDRAFT_325405 [Daphnia pulex]
PdU002438v1.1	1835	gi|156365829|ref|XP_001626845.1|	8.24155e-34	predicted protein [Nematostella vectensis] &gt;gi|156213736|gb|EDO34745.1| predicted protein [Nematostella vectensis]
PdU002440v1.1	1840	gi|308459923|ref|XP_003092272.1|	0	hypothetical protein CRE_10672 [Caenorhabditis remanei] &gt;gi|308253642|gb|EFO97594.1| hypothetical protein CRE_10672 [Caenorhabditis remanei]
PdU002442v1.1	1827	gi|339245281|ref|XP_003378566.1|	4.60664e-61	putative von Willebrand factor type C domain protein [Trichinella spiralis] &gt;gi|316972512|gb|EFV56189.1| putative von Willebrand factor type C domain protein [Trichinella spiralis]
PdU002443v1.1	1838	gi|324513338|gb|ADY45484.1|	3.80792e-172	SET and MYND domain-containing protein 3 [Ascaris suum]
PdU002444v1.1	1836	gi|308510827|ref|XP_003117596.1|	7.30019e-107	hypothetical protein CRE_00796 [Caenorhabditis remanei] &gt;gi|308238242|gb|EFO82194.1| hypothetical protein CRE_00796 [Caenorhabditis remanei]
PdU002445v1.1	1836	gi|324499453|gb|ADY39765.1|	0	Low-density lipoprotein receptor-related protein [Ascaris suum]
PdU002446v1.1	1829	gi|341904446|gb|EGT60279.1|	7.98079e-130	hypothetical protein CAEBREN_32132 [Caenorhabditis brenneri]
PdU002447v1.1	1834	gi|324501481|gb|ADY40660.1|	7.31832e-91	Arf-GAP with GTPase, ANK repeat and PH domain-containing protein 3 [Ascaris suum]
PdU002448v1.1	1836	gi|268531096|ref|XP_002630674.1|	0	Hypothetical protein CBG02349 [Caenorhabditis briggsae]
PdU002449v1.1	1834	gi|324502306|gb|ADY41015.1|	2.16298e-151	SNF-related serine/threonine-protein kinase [Ascaris suum]
PdU002450v1.1	1831	gi|308485754|ref|XP_003105075.1|	3.46181e-133	CRE-UNC-122 protein [Caenorhabditis remanei] &gt;gi|308257020|gb|EFP00973.1| CRE-UNC-122 protein [Caenorhabditis remanei]
PdU002451v1.1	1822	gi|324508074|gb|ADY43412.1|	2.50514e-75	Gut esterase 1 [Ascaris suum]
PdU002452v1.1	1830	gi|309360146|emb|CAP31509.2|	3.75917e-79	hypothetical protein CBG_12545 [Caenorhabditis briggsae AF16]
PdU002456v1.1	1832	gi|341878914|gb|EGT34849.1|	4.06975e-158	hypothetical protein CAEBREN_29439 [Caenorhabditis brenneri]
PdU002460v1.1	1836	gi|324500494|gb|ADY40233.1|	1.0714e-49	Microtubule-associated serine/threonine-protein kinase 3 [Ascaris suum]
PdU002462v1.1	1824	gi|324512136|gb|ADY45035.1|	6.69577e-145	Mannose-6-phosphate isomerase [Ascaris suum]
PdU002463v1.1	1833	gi|18146642|dbj|BAA81724.2|	8.82722e-20	protein tyrosine kinase [Ephydatia fluviatilis]
PdU002464v1.1	1830	gi|324507020|gb|ADY42984.1|	0	Acetylcholine receptor subunit beta-type unc-29 [Ascaris suum]
PdU002465v1.1	1831	gi|341896008|gb|EGT51943.1|	0	CBN-CCT-5 protein [Caenorhabditis brenneri]
PdU002466v1.1	1831	gi|71986903|ref|NP_001022616.1|	2.99773e-169	yeast Glc Seven-like Phosphatases family member (gsp-2) [Caenorhabditis elegans] &gt;gi|1353085|sp|P48727.1|GLC7B_CAEEL RecName: Full=Serine/threonine-protein phosphatase PP1-beta; AltName: Full=CeGLC-7-beta; AltName: Full=Glc seven-like phosphatase 2 &gt;gi|351065841|emb|CCD61828.1| Protein GSP-2 [Caenorhabditis elegans]
PdU002467v1.1	1830	gi|324512412|gb|ADY45143.1|	2.95106e-108	Lysosome membrane protein 2 [Ascaris suum]
PdU002468v1.1	1829	gi|324505447|gb|ADY42341.1|	2.59126e-96	Beta-1,3-galactosyltransferase sqv-2 [Ascaris suum]
PdU002470v1.1	1829	gi|324503019|gb|ADY41319.1|	6.88267e-65	Guanine nucleotide exchange factor for Rab-3A [Ascaris suum] &gt;gi|324504620|gb|ADY41994.1| Guanine nucleotide exchange factor for Rab-3A [Ascaris suum]
PdU002472v1.1	1830	gi|170593603|ref|XP_001901553.1|	2.51567e-83	Protein-tyrosine phosphatase containing protein [Brugia malayi] &gt;gi|158590497|gb|EDP29112.1| Protein-tyrosine phosphatase containing protein [Brugia malayi]
PdU002473v1.1	1829	gi|324504496|gb|ADY41944.1|	6.85082e-81	GTPase-activating protein rrc-1 [Ascaris suum]
PdU002474v1.1	1829	gi|156396544|ref|XP_001637453.1|	3.35487e-11	predicted protein [Nematostella vectensis] &gt;gi|156224565|gb|EDO45390.1| predicted protein [Nematostella vectensis]
PdU002476v1.1	1827	gi|341904635|gb|EGT60468.1|	1.41879e-94	CBN-GCY-7 protein [Caenorhabditis brenneri]
PdU002477v1.1	1832	gi|324502956|gb|ADY41292.1|	5.17219e-137	TBC1 domain family member 2B [Ascaris suum]
PdU002478v1.1	1829	gi|170586490|ref|XP_001898012.1|	1.4318e-70	Pao retrotransposon peptidase family protein [Brugia malayi] &gt;gi|158594407|gb|EDP32991.1| Pao retrotransposon peptidase family protein [Brugia malayi]
PdU002480v1.1	1828	gi|170587786|ref|XP_001898655.1|	2.00177e-173	SRC-1 [Brugia malayi] &gt;gi|158593925|gb|EDP32519.1| SRC-1, putative [Brugia malayi]
PdU002481v1.1	1827	gi|341901037|gb|EGT56972.1|	5.89218e-133	hypothetical protein CAEBREN_30635 [Caenorhabditis brenneri]
PdU002483v1.1	1824	gi|296413480|ref|XP_002836440.1|	9.24048e-70	hypothetical protein [Tuber melanosporum Mel28] &gt;gi|295630261|emb|CAZ80631.1| unnamed protein product [Tuber melanosporum]
PdU002486v1.1	1827	gi|324513422|gb|ADY45515.1|	1.94337e-160	Suppressor of hairless protein, partial [Ascaris suum]
PdU002487v1.1	1825	gi|341881164|gb|EGT37099.1|	8.76525e-137	hypothetical protein CAEBREN_00580 [Caenorhabditis brenneri]
PdU002490v1.1	1826	gi|221118296|ref|XP_002164234.1|	5.39141e-94	PREDICTED: hypothetical protein [Hydra magnipapillata]
PdU002492v1.1	1817	gi|324509093|gb|ADY43830.1|	3.29332e-160	Organic cation transporter protein [Ascaris suum]
PdU002493v1.1	1826	gi|312090430|ref|XP_003146612.1|	1.44872e-22	hypothetical protein LOAG_11041 [Loa loa] &gt;gi|307758224|gb|EFO17458.1| hypothetical protein LOAG_11041 [Loa loa]
PdU002495v1.1	1822	gi|324504192|gb|ADY41811.1|	1.43498e-155	WD repeat-containing protein 3 [Ascaris suum]
PdU002497v1.1	1826	gi|324509607|gb|ADY44036.1|	2.31703e-129	RIO-type serine/threonine-protein kinase 3 [Ascaris suum]
PdU002499v1.1	1825	gi|17535669|ref|NP_496270.1|	2.36077e-57	hypothetical protein R166.3 [Caenorhabditis elegans] &gt;gi|48474787|sp|Q22004.1|AMERL_CAEEL RecName: Full=Uncharacterized protein R166.3 &gt;gi|3879193|emb|CAA90664.1| Protein R166.3 [Caenorhabditis elegans]
PdU002500v1.1	1828	gi|308511529|ref|XP_003117947.1|	3.64161e-66	hypothetical protein CRE_00346 [Caenorhabditis remanei] &gt;gi|308238593|gb|EFO82545.1| hypothetical protein CRE_00346 [Caenorhabditis remanei]
PdU002501v1.1	1822	gi|324511312|gb|ADY44715.1|	4.18712e-30	3-phosphoinositide-dependent protein kinase 1 [Ascaris suum]
PdU002502v1.1	1825	gi|17566666|ref|NP_504721.1|	5.4648e-155	Germinal Center Kinase family member (gck-2) [Caenorhabditis elegans] &gt;gi|351064207|emb|CCD72495.1| Protein GCK-2 [Caenorhabditis elegans]
PdU002503v1.1	1824	gi|324511474|gb|ADY44776.1|	2.69481e-61	AT-rich interactive domain-containing protein cfi-1 [Ascaris suum]
PdU002505v1.1	1824	gi|324504219|gb|ADY41822.1|	1.46164e-99	Importin subunit alpha-2 [Ascaris suum]
PdU002506v1.1	1826	gi|324505702|gb|ADY42446.1|	0	Moesin/ezrin/radixin 1 [Ascaris suum]
PdU002507v1.1	1822	gi|170594820|ref|XP_001902142.1|	5.59382e-67	hypothetical protein [Brugia malayi] &gt;gi|158590358|gb|EDP29012.1| conserved hypothetical protein [Brugia malayi]
PdU002508v1.1	1824	gi|324501791|gb|ADY40794.1|	8.88807e-89	85 kDa calcium-independent phospholipase A2 [Ascaris suum]
PdU002509v1.1	1823	gi|341894988|gb|EGT50923.1|	2.65757e-109	hypothetical protein CAEBREN_31515 [Caenorhabditis brenneri]
PdU002511v1.1	1819	gi|324505669|gb|ADY42432.1|	0	Tubulin polyglutamylase TTLL11 [Ascaris suum]
PdU002512v1.1	1824	gi|209489406|gb|ACI49169.1|	1.82442e-25	hypothetical protein Csp3_JD01.001 [Caenorhabditis angaria]
PdU002515v1.1	1823	gi|170571820|ref|XP_001891877.1|	6.34015e-103	Hypothetical RING finger protein R06F6.2 in chromosome II, putative [Brugia malayi] &gt;gi|158603361|gb|EDP39311.1| Hypothetical RING finger protein R06F6.2 in chromosome II, putative [Brugia malayi]
PdU002516v1.1	1822	gi|170588649|ref|XP_001899086.1|	7.86003e-45	Lanthionine synthetase C-like protein [Brugia malayi] &gt;gi|158593299|gb|EDP31894.1| Lanthionine synthetase C-like protein [Brugia malayi]
PdU002517v1.1	1820	gi|86565270|ref|NP_508849.3|	6.23894e-151	hypothetical protein ZC8.6 [Caenorhabditis elegans] &gt;gi|351064644|emb|CCD73133.1| Protein ZC8.6 [Caenorhabditis elegans]
PdU002518v1.1	1817	gi|312079906|ref|XP_003142374.1|	0	signal recognition particle protein [Loa loa] &gt;gi|307762464|gb|EFO21698.1| signal recognition particle protein [Loa loa]
PdU002519v1.1	1823	gi|324513503|gb|ADY45548.1|	2.09226e-13	Tyrosine-protein kinase [Ascaris suum]
PdU002520v1.1	1818	gi|324505765|gb|ADY42472.1|	1.12466e-67	X-ray repair cross-complementing protein 5 [Ascaris suum]
PdU002521v1.1	1821	gi|324504302|gb|ADY41858.1|	1.24839e-175	DnaJ subfamily C member 3 [Ascaris suum]
PdU002524v1.1	1816	gi|301612125|ref|XP_002935580.1|	3.39457e-48	PREDICTED: NFX1-type zinc finger-containing protein 1-like, partial [Xenopus (Silurana) tropicalis]
PdU002526v1.1	1809	gi|17564182|ref|NP_503522.1|	1.8162e-118	Chaperonin Containing TCP-1 family member (cct-7) [Caenorhabditis elegans] &gt;gi|351059253|emb|CCD74224.1| Protein CCT-7, isoform a [Caenorhabditis elegans]
PdU002529v1.1	1815	gi|324512896|gb|ADY45325.1|	6.57898e-68	Meckel syndrome type 1 protein [Ascaris suum]
PdU002531v1.1	1820	gi|324506063|gb|ADY42596.1|	1.99308e-173	Endoplasmic reticulum mannosyl-oligosaccharide 1,2-alpha-mannosidase [Ascaris suum]
PdU002532v1.1	1814	gi|341879645|gb|EGT35580.1|	9.28224e-147	CBN-LGC-31 protein [Caenorhabditis brenneri]
PdU002533v1.1	1818	gi|324508521|gb|ADY43597.1|	3.50423e-61	Zinc finger protein [Ascaris suum]
PdU002535v1.1	1817	gi|170580273|ref|XP_001895190.1|	0	Receptor family ligand binding region containing protein [Brugia malayi] &gt;gi|158597957|gb|EDP35965.1| Receptor family ligand binding region containing protein [Brugia malayi]
PdU002536v1.1	1812	gi|17540238|ref|NP_500428.1|	5.50594e-99	hypothetical protein F37C4.6 [Caenorhabditis elegans] &gt;gi|351062267|emb|CCD70198.1| Protein F37C4.6 [Caenorhabditis elegans]
PdU002537v1.1	1816	gi|93278153|gb|ABF06555.1|	1.23787e-74	CYP31B1 [uncultured nematode]
PdU002538v1.1	1813	gi|324499699|gb|ADY39878.1|	5.30826e-110	Leucine-rich repeat serine/threonine-protein kinase 1 [Ascaris suum]
PdU002539v1.1	1816	gi|341877657|gb|EGT33592.1|	0	hypothetical protein CAEBREN_23321 [Caenorhabditis brenneri]
PdU002540v1.1	1817	gi|324513553|gb|ADY45566.1|	1.66893e-87	StAR-related lipid transfer protein 3 [Ascaris suum] &gt;gi|324517777|gb|ADY46915.1| StAR-related lipid transfer protein 3, partial [Ascaris suum]
PdU002541v1.1	1808	gi|341903468|gb|EGT59403.1|	1.34069e-129	hypothetical protein CAEBREN_02279 [Caenorhabditis brenneri]
PdU002543v1.1	1814	gi|341899962|gb|EGT55897.1|	5.09611e-28	hypothetical protein CAEBREN_14987 [Caenorhabditis brenneri]
PdU002544v1.1	1811	gi|170589649|ref|XP_001899586.1|	2.29315e-12	hypothetical protein [Brugia malayi] &gt;gi|158593799|gb|EDP32394.1| conserved hypothetical protein [Brugia malayi]
PdU002545v1.1	1811	gi|71994763|ref|NP_001022903.1|	4.82344e-95	hypothetical protein Y53G8AR.7 [Caenorhabditis elegans] &gt;gi|351051285|emb|CCD73815.1| Protein Y53G8AR.7, isoform a [Caenorhabditis elegans]
PdU002546v1.1	1814	gi|25144720|ref|NP_498415.2|	0	LEThal family member (let-721) [Caenorhabditis elegans] &gt;gi|21264434|sp|Q11190.2|ETFD_CAEEL RecName: Full=Electron transfer flavoprotein-ubiquinone oxidoreductase, mitochondrial; Short=ETF-QO; Short=ETF-ubiquinone oxidoreductase; AltName: Full=Electron-transferring-flavoprotein dehydrogenase; Short=ETF dehydrogenase; AltName: Full=Lethal protein 721; Flags: Precursor &gt;gi|351047521|emb|CCD63…
PdU002548v1.1	1815	gi|324510572|gb|ADY44421.1|	3.83022e-92	ATP-dependent RNA helicase [Ascaris suum]
PdU002549v1.1	1811	gi|324510832|gb|ADY44525.1|	1.42307e-46	Protein FAM102A [Ascaris suum]
PdU002551v1.1	1813	gi|324501890|gb|ADY40837.1|	1.44558e-107	Glutamyl aminopeptidase [Ascaris suum]
PdU002552v1.1	1801	gi|309358105|emb|CAP34450.2|	2.46649e-91	hypothetical protein CBG_16502 [Caenorhabditis briggsae AF16]
PdU002553v1.1	1813	gi|324500918|gb|ADY40416.1|	1.53376e-133	Phosphatidylinositol-4-phosphate 5-kinase type-1 alpha [Ascaris suum]
PdU002554v1.1	1809	gi|324500425|gb|ADY40201.1|	1.54466e-101	Eukaryotic translation initiation factor 2-alpha kinase 4 [Ascaris suum]
PdU002556v1.1	1808	gi|308482141|ref|XP_003103274.1|	5.63583e-11	hypothetical protein CRE_27666 [Caenorhabditis remanei] &gt;gi|308260064|gb|EFP04017.1| hypothetical protein CRE_27666 [Caenorhabditis remanei]
PdU002557v1.1	1806	gi|312087787|ref|XP_003145609.1|	4.75963e-26	hypothetical protein LOAG_10033 [Loa loa] &gt;gi|307759228|gb|EFO18462.1| hypothetical protein LOAG_10033 [Loa loa]
PdU002558v1.1	1808	gi|324500978|gb|ADY40442.1|	5.21132e-166	Fumarate reductase [Ascaris suum]
PdU002559v1.1	1813	gi|324509882|gb|ADY44140.1|	1.70365e-116	Esterase [Ascaris suum]
PdU002560v1.1	1813	gi|324504215|gb|ADY41820.1|	8.03892e-175	Lon protease, partial [Ascaris suum]
PdU002561v1.1	1811	gi|341880558|gb|EGT36493.1|	0	hypothetical protein CAEBREN_20964 [Caenorhabditis brenneri]
PdU002562v1.1	1810	gi|324505034|gb|ADY42168.1|	1.44576e-99	Cell division control protein 45 [Ascaris suum]
PdU002565v1.1	1809	gi|324509213|gb|ADY43878.1|	9.51932e-160	Sodium/potassium/calcium exchanger 2 [Ascaris suum]
PdU002566v1.1	1812	gi|268575414|ref|XP_002642686.1|	1.10428e-115	Hypothetical protein CBG12272 [Caenorhabditis briggsae]
PdU002569v1.1	1801	gi|324512454|gb|ADY45159.1|	7.40919e-96	ELAV-like protein 1 [Ascaris suum]
PdU002571v1.1	1807	gi|170594738|ref|XP_001902112.1|	9.26747e-30	Iron-sulfur cluster assembly accessory protein [Brugia malayi] &gt;gi|158590409|gb|EDP29041.1| Iron-sulfur cluster assembly accessory protein [Brugia malayi]
PdU002573v1.1	1807	gi|341894387|gb|EGT50322.1|	1.58446e-21	CBN-TAG-172 protein [Caenorhabditis brenneri]
PdU002574v1.1	1807	gi|17557646|ref|NP_504838.1|	1.73163e-60	hypothetical protein C05C8.5 [Caenorhabditis elegans] &gt;gi|351021078|emb|CCD63091.1| Protein C05C8.5 [Caenorhabditis elegans]
PdU002575v1.1	1808	gi|170585834|ref|XP_001897687.1|	7.2589e-59	Zinc finger, C2H2 type family protein [Brugia malayi] &gt;gi|158594994|gb|EDP33571.1| Zinc finger, C2H2 type family protein [Brugia malayi]
PdU002578v1.1	1802	gi|309358985|emb|CAP33467.2|	1.9804e-165	hypothetical protein CBG_15101 [Caenorhabditis briggsae AF16]
PdU002579v1.1	1804	gi|324505069|gb|ADY42182.1|	0	G protein-coupled receptor kinase 2 [Ascaris suum]
PdU002580v1.1	1796	gi|324509082|gb|ADY43826.1|	0	Calcium-binding carrier [Ascaris suum]
PdU002582v1.1	1808	gi|324502866|gb|ADY41254.1|	1.12971e-144	Serine/threonine-protein kinase RIO2 [Ascaris suum] &gt;gi|324503906|gb|ADY41687.1| Serine/threonine-protein kinase RIO2 [Ascaris suum]
PdU002583v1.1	1802	gi|308482899|ref|XP_003103652.1|	1.66966e-63	hypothetical protein CRE_19249 [Caenorhabditis remanei] &gt;gi|308259670|gb|EFP03623.1| hypothetical protein CRE_19249 [Caenorhabditis remanei]
PdU002584v1.1	1803	gi|324512603|gb|ADY45217.1|	1.77151e-89	Macrophage metalloelastase [Ascaris suum]
PdU002585v1.1	1802	gi|324516919|gb|ADY46673.1|	6.96624e-86	Serine/threonine-protein kinase ULK2 [Ascaris suum]
PdU002586v1.1	1796	gi|312086784|ref|XP_003145214.1|	3.60994e-151	CMGC/GSK protein kinase [Loa loa] &gt;gi|307759624|gb|EFO18858.1| CMGC/GSK protein kinase [Loa loa]
PdU002588v1.1	1796	gi|341874276|gb|EGT30211.1|	3.35537e-173	CBN-IGCM-3 protein [Caenorhabditis brenneri]
PdU002589v1.1	1801	gi|324499643|gb|ADY39852.1|	9.35093e-99	Protein dachsous [Ascaris suum]
PdU002590v1.1	1798	gi|71982899|ref|NP_001021991.1|	6.1467e-42	hypothetical protein C26D10.6 [Caenorhabditis elegans] &gt;gi|26985847|emb|CAA91124.2| Protein C26D10.6, isoform a [Caenorhabditis elegans]
PdU002591v1.1	1798	gi|268571923|ref|XP_002641185.1|	1.35985e-65	Hypothetical protein CBG09046 [Caenorhabditis briggsae] &gt;gi|221222796|sp|A8X7X9.1|T23O_CAEBR RecName: Full=Tryptophan 2,3-dioxygenase; Short=TDO; AltName: Full=Tryptamin 2,3-dioxygenase; AltName: Full=Tryptophan oxygenase; Short=TO; Short=TRPO; AltName: Full=Tryptophan pyrrolase; AltName: Full=Tryptophanase &gt;gi|187032161|emb|CAP28740.1| hypothetical protein CBG_09046 [Caenorhabditis briggsa…
PdU002592v1.1	1802	gi|312083775|ref|XP_003144002.1|	2.5939e-40	hypothetical protein LOAG_08422 [Loa loa] &gt;gi|307760835|gb|EFO20069.1| hypothetical protein LOAG_08422 [Loa loa]
PdU002594v1.1	1800	gi|147902326|ref|NP_001087261.1|	4.74971e-18	karyopherin alpha 3 (importin alpha 4) [Xenopus laevis] &gt;gi|47507491|gb|AAH70983.1| MGC78841 protein [Xenopus laevis]
PdU002595v1.1	1799	gi|341895838|gb|EGT51773.1|	8.06429e-34	hypothetical protein CAEBREN_12621 [Caenorhabditis brenneri]
PdU002596v1.1	1800	gi|298706080|emb|CBJ29190.1|	1.21065e-13	Importin alpha-like protein [Ectocarpus siliculosus]
PdU002598v1.1	1800	gi|312082065|ref|XP_003143290.1|	5.73918e-56	hypothetical protein LOAG_07709 [Loa loa] &gt;gi|307761545|gb|EFO20779.1| hypothetical protein LOAG_07709 [Loa loa]
PdU002599v1.1	1799	gi|164659556|ref|XP_001730902.1|	4.15131e-22	hypothetical protein MGL_1901 [Malassezia globosa CBS 7966] &gt;gi|159104800|gb|EDP43688.1| hypothetical protein MGL_1901 [Malassezia globosa CBS 7966]
PdU002601v1.1	1799	gi|324508399|gb|ADY43546.1|	0	Bifunctional purine biosynthesis protein PURH [Ascaris suum]
PdU002603v1.1	1797	gi|324511728|gb|ADY44876.1|	7.68595e-77	Cuticlin-1 [Ascaris suum]
PdU002605v1.1	1774	gi|324507039|gb|ADY42993.1|	3.6952e-124	D-glucuronyl C5-epimerase [Ascaris suum]
PdU002606v1.1	1797	gi|221103923|ref|XP_002156569.1|	2.1175e-34	PREDICTED: similar to Protein-kinase, interferon-inducible double stranded RNA dependent inhibitor, repressor of (P58 repressor) [Hydra magnipapillata]
PdU002607v1.1	1798	gi|32564198|ref|NP_499313.2|	1.15653e-48	hypothetical protein F43D9.1 [Caenorhabditis elegans] &gt;gi|25809218|emb|CAA84702.2| Protein F43D9.1 [Caenorhabditis elegans]
PdU002608v1.1	1799	gi|341881547|gb|EGT37482.1|	1.37556e-33	hypothetical protein CAEBREN_25238 [Caenorhabditis brenneri]
PdU002609v1.1	1797	gi|221120119|ref|XP_002162552.1|	3.85899e-36	PREDICTED: similar to tyrosine kinase receptor [Hydra magnipapillata]
PdU002610v1.1	1797	gi|324500329|gb|ADY40158.1|	4.97035e-84	Vitellogenin-6 [Ascaris suum]
PdU002611v1.1	1793	gi|312078708|ref|XP_003141855.1|	6.1189e-50	WH2 domain-containing protein family protein [Loa loa] &gt;gi|307762976|gb|EFO22210.1| WH2 domain-containing protein family protein [Loa loa]
PdU002613v1.1	1795	gi|71981698|ref|NP_001021036.1|	1.07758e-54	Aryl Hydrocarbon Receptor related family member (ahr-1) [Caenorhabditis elegans] &gt;gi|74958660|sp|O44712.1|AHR_CAEEL RecName: Full=Aryl hydrocarbon receptor protein 1; Flags: Precursor &gt;gi|2828114|gb|AAC00000.1| aryl hydrocarbon receptor ortholog AHR-1 [Caenorhabditis elegans] &gt;gi|5596639|emb|CAB51463.1| Protein AHR-1, isoform a [Caenorhabditis elegans]
PdU002615v1.1	1790	gi|324499647|gb|ADY39854.1|	1.79196e-134	Protein FAM38B [Ascaris suum]
PdU002616v1.1	1793	gi|324502207|gb|ADY40973.1|	0	Maltase-glucoamylase [Ascaris suum]
PdU002617v1.1	1789	gi|268619126|gb|ACZ13339.1|	0	ATP synthase alpha chain [Bursaphelenchus xylophilus]
PdU002620v1.1	1791	gi|307209778|gb|EFN86592.1|	3.65279e-95	Aromatic-L-amino-acid decarboxylase [Harpegnathos saltator]
PdU002621v1.1	1792	gi|308482018|ref|XP_003103213.1|	1.02464e-105	hypothetical protein CRE_26597 [Caenorhabditis remanei] &gt;gi|308260318|gb|EFP04271.1| hypothetical protein CRE_26597 [Caenorhabditis remanei]
PdU002622v1.1	1792	gi|170588379|ref|XP_001898951.1|	9.72473e-56	SH2 domain containing protein [Brugia malayi] &gt;gi|158593164|gb|EDP31759.1| SH2 domain containing protein [Brugia malayi]
PdU002624v1.1	1785	gi|341876174|gb|EGT32109.1|	0	CBN-SPTL-2 protein [Caenorhabditis brenneri]
PdU002625v1.1	1789	gi|324499768|gb|ADY39910.1|	7.56444e-109	Unknown [Ascaris suum]
PdU002627v1.1	1786	gi|156707950|gb|ABU93237.1|	1.57012e-114	ligand-gated ion channel subunit [Haemonchus contortus]
PdU002628v1.1	1789	gi|324514104|gb|ADY45761.1|	7.56444e-109	Battenin [Ascaris suum]
PdU002631v1.1	1762	gi|17567829|ref|NP_509821.1|	1.61729e-180	hypothetical protein F47B10.1 [Caenorhabditis elegans] &gt;gi|1710875|sp|P53588.1|SUCB1_CAEEL RecName: Full=Probable succinyl-CoA ligase [ADP-forming] subunit beta, mitochondrial; AltName: Full=ATP-specific succinyl-CoA synthetase subunit beta; AltName: Full=Succinyl-CoA synthetase beta-A chain; Short=SCS-betaA; Flags: Precursor &gt;gi|3877283|emb|CAA91981.1| Protein SUCA-1 [Caenorhabditis elegan…
PdU002634v1.1	1786	gi|270000048|gb|ACZ57924.1|	0	ligand-gated chloride channel [Haemonchus contortus]
PdU002635v1.1	1788	gi|268578187|ref|XP_002644076.1|	1.09484e-99	C. briggsae CBR-PBO-4 protein [Caenorhabditis briggsae]
PdU002636v1.1	1787	gi|291241680|ref|XP_002740738.1|	1.03669e-57	PREDICTED: mannose receptor C type 1-like [Saccoglossus kowalevskii]
PdU002637v1.1	1786	gi|170584292|ref|XP_001896939.1|	1.55647e-29	hypothetical protein Bm1_27430 [Brugia malayi] &gt;gi|158595716|gb|EDP34247.1| hypothetical protein Bm1_27430 [Brugia malayi]
PdU002639v1.1	1783	gi|302881251|ref|XP_003039543.1|	2.84338e-15	hypothetical protein NECHADRAFT_55961 [Nectria haematococca mpVI 77-13-4] &gt;gi|256720396|gb|EEU33830.1| hypothetical protein NECHADRAFT_55961 [Nectria haematococca mpVI 77-13-4]
PdU002640v1.1	1784	gi|257043506|gb|ACV33082.1|	8.8129e-150	calreticulin 1 [Ditylenchus destructor]
PdU002641v1.1	1786	gi|324509241|gb|ADY43890.1|	2.25153e-137	Unknown [Ascaris suum]
PdU002642v1.1	1783	gi|324505721|gb|ADY42453.1|	4.45608e-77	IWS1-like protein [Ascaris suum]
PdU002648v1.1	1784	gi|324518000|gb|ADY46977.1|	9.69871e-165	Guanine nucleotide-binding protein alpha-12 subunit [Ascaris suum]
PdU002650v1.1	1783	gi|312077247|ref|XP_003141219.1|	2.94244e-12	zinc finger protein [Loa loa] &gt;gi|307763610|gb|EFO22844.1| zinc finger protein [Loa loa]
PdU002651v1.1	1780	gi|312077466|ref|XP_003141316.1|	2.62942e-162	hypothetical protein LOAG_05731 [Loa loa] &gt;gi|307763521|gb|EFO22755.1| hypothetical protein LOAG_05731 [Loa loa]
PdU002652v1.1	1783	gi|341876744|gb|EGT32679.1|	7.9023e-58	hypothetical protein CAEBREN_20990 [Caenorhabditis brenneri]
PdU002654v1.1	1780	gi|170583487|ref|XP_001896602.1|	6.06181e-159	BTB/POZ domain containing protein [Brugia malayi] &gt;gi|158596126|gb|EDP34525.1| BTB/POZ domain containing protein [Brugia malayi]
PdU002655v1.1	1776	gi|170579579|ref|XP_001894891.1|	2.47978e-11	hypothetical protein Bm1_17170 [Brugia malayi] &gt;gi|158598343|gb|EDP36255.1| hypothetical protein Bm1_17170 [Brugia malayi]
PdU002656v1.1	1776	gi|170588067|ref|XP_001898795.1|	1.26994e-132	hypothetical protein [Brugia malayi] &gt;gi|158593008|gb|EDP31603.1| conserved hypothetical protein [Brugia malayi]
PdU002657v1.1	1771	gi|221118296|ref|XP_002164234.1|	5.75439e-85	PREDICTED: hypothetical protein [Hydra magnipapillata]
PdU002658v1.1	1781	gi|324504547|gb|ADY41963.1|	5.13122e-166	Protein SDA1 [Ascaris suum]
PdU002659v1.1	1770	gi|324507081|gb|ADY43009.1|	2.13274e-55	Syntaxin-18 [Ascaris suum]
PdU002660v1.1	1782	gi|324499880|gb|ADY39959.1|	0	A disintegrin and metalloproteinase with thrombospondin motifs gon-1 [Ascaris suum]
PdU002662v1.1	1780	gi|268537156|ref|XP_002633714.1|	2.56598e-16	C. briggsae CBR-GON-4 protein [Caenorhabditis briggsae]
PdU002663v1.1	1777	gi|324509048|gb|ADY43812.1|	5.16785e-126	Serine protease pcp-1 [Ascaris suum]
PdU002665v1.1	1779	gi|60416111|gb|AAH90678.1|	2.24791e-12	Zgc:162509 protein [Danio rerio]
PdU002666v1.1	1776	gi|170572801|ref|XP_001892240.1|	1.03703e-25	FHA domain containing protein [Brugia malayi] &gt;gi|158602542|gb|EDP38938.1| FHA domain containing protein [Brugia malayi]
PdU002667v1.1	1780	gi|357449991|ref|XP_003595272.1|	1.21925e-50	Heat shock protein [Medicago truncatula] &gt;gi|355484320|gb|AES65523.1| Heat shock protein [Medicago truncatula]
PdU002669v1.1	1780	gi|308486647|ref|XP_003105520.1|	3.66255e-55	CRE-GCK-4 protein [Caenorhabditis remanei] &gt;gi|308255486|gb|EFO99438.1| CRE-GCK-4 protein [Caenorhabditis remanei]
PdU002670v1.1	1777	gi|324507842|gb|ADY43315.1|	8.28896e-108	RNA-binding protein 39 [Ascaris suum]
PdU002671v1.1	1777	gi|345494045|ref|XP_001606131.2|	4.99659e-12	PREDICTED: CAP-Gly domain-containing linker protein 1-like [Nasonia vitripennis]
PdU002672v1.1	1779	gi|324512182|gb|ADY45051.1|	2.51881e-80	Zeta-crystallin [Ascaris suum]
PdU002673v1.1	1780	gi|71996475|ref|NP_001022967.1|	1.76781e-150	U2AF splicing factor family member (uaf-1) [Caenorhabditis elegans] &gt;gi|6226906|sp|P90978.2|U2AF2_CAEEL RecName: Full=Splicing factor U2AF 65 kDa subunit; AltName: Full=U2 auxiliary factor 65 kDa subunit; Short=U2AF65; AltName: Full=U2 snRNP auxiliary factor large subunit &gt;gi|3334906|gb|AAC26982.1| splicing factor U2AF65 [Caenorhabditis elegans] &gt;gi|351018334|emb|CCD62278.1| Protein UAF-…
PdU002675v1.1	1779	gi|324506535|gb|ADY42788.1|	8.83482e-126	UHRF1-binding protein 1-like protein [Ascaris suum]
PdU002676v1.1	1777	gi|324513147|gb|ADY45413.1|	4.32676e-48	Serum response factor [Ascaris suum]
PdU002677v1.1	1775	gi|324503091|gb|ADY41349.1|	1.01326e-105	26S proteasome non-ATPase regulatory subunit 1 [Ascaris suum]
PdU002678v1.1	1771	gi|324508827|gb|ADY43724.1|	1.4796e-165	Ligand-gated ion channel 50 [Ascaris suum]
PdU002679v1.1	1775	gi|324510811|gb|ADY44515.1|	5.83107e-170	4-aminobutyrate aminotransferase [Ascaris suum]
PdU002683v1.1	1773	gi|308489165|ref|XP_003106776.1|	7.21163e-120	hypothetical protein CRE_16784 [Caenorhabditis remanei] &gt;gi|308253430|gb|EFO97382.1| hypothetical protein CRE_16784 [Caenorhabditis remanei]
PdU002685v1.1	1776	gi|17554394|ref|NP_499797.1|	2.00986e-45	Polarity and Osmotic sensitivity Defect family member (pod-1) [Caenorhabditis elegans] &gt;gi|5705877|gb|AAD25089.2|AF129126_1 POD-1 [Caenorhabditis elegans] &gt;gi|3881336|emb|CAA21748.1| Protein POD-1 [Caenorhabditis elegans]
PdU002686v1.1	1775	gi|312065550|ref|XP_003135845.1|	2.48995e-112	hypothetical protein LOAG_00257 [Loa loa] &gt;gi|307768995|gb|EFO28229.1| hypothetical protein LOAG_00257 [Loa loa]
PdU002687v1.1	1771	gi|170587577|ref|XP_001898552.1|	1.7764e-110	hypothetical protein Bm1_35525 [Brugia malayi] &gt;gi|158594027|gb|EDP32618.1| hypothetical protein Bm1_35525 [Brugia malayi]
PdU002688v1.1	1776	gi|268529292|ref|XP_002629772.1|	1.29973e-52	Hypothetical protein CBG01012 [Caenorhabditis briggsae] &gt;gi|187038604|emb|CAP22247.1| CBR-ARRD-7 protein [Caenorhabditis briggsae AF16]
PdU002692v1.1	1773	gi|312093183|ref|XP_003147596.1|	7.49757e-101	zinc finger protein [Loa loa] &gt;gi|307757239|gb|EFO16473.1| zinc finger protein [Loa loa]
PdU002693v1.1	1778	gi|324511197|gb|ADY44668.1|	6.56724e-113	Dolichyl pyrophosphate Man9GlcNAc2 alpha-1,3-glucosyltransferase [Ascaris suum]
PdU002694v1.1	1776	gi|308477525|ref|XP_003100976.1|	1.41716e-99	CRE-NCA-1 protein [Caenorhabditis remanei] &gt;gi|308264320|gb|EFP08273.1| CRE-NCA-1 protein [Caenorhabditis remanei]
PdU002696v1.1	1775	gi|221119090|ref|XP_002155129.1|	3.28991e-72	PREDICTED: similar to F59H6.5 [Hydra magnipapillata]
PdU002697v1.1	1771	gi|7504744|pir||T29877	2.06573e-50	hypothetical protein F59C12.2 - Caenorhabditis elegans
PdU002698v1.1	1776	gi|324504313|gb|ADY41863.1|	5.79379e-77	Unknown [Ascaris suum]
PdU002700v1.1	1773	gi|170590500|ref|XP_001900010.1|	2.79174e-55	Cell death protein 3 precursor [Brugia malayi] &gt;gi|158592642|gb|EDP31240.1| Cell death protein 3 precursor, putative [Brugia malayi]
PdU002701v1.1	1769	gi|324504691|gb|ADY42024.1|	0	FAD-dependent oxidoreductase domain-containing protein 1 [Ascaris suum]
PdU002702v1.1	1771	gi|324505379|gb|ADY42313.1|	3.19437e-43	WD repeat-containing protein 26 [Ascaris suum]
PdU002705v1.1	1772	gi|324512853|gb|ADY45307.1|	3.79742e-145	G-protein coupled receptor [Ascaris suum]
PdU002706v1.1	1769	gi|324503533|gb|ADY41534.1|	1.82131e-139	Sodium-dependent neutral amino acid transporter B(0)AT1 [Ascaris suum]
PdU002707v1.1	1772	gi|74231164|gb|ABA00703.1|	2.21203e-52	glass [Macrostomum sp. MF-2005]
PdU002710v1.1	1769	gi|324510293|gb|ADY44303.1|	0	Integrin-linked protein kinase [Ascaris suum]
PdU002711v1.1	1771	gi|268530300|ref|XP_002630276.1|	8.87774e-86	C. briggsae CBR-AMT-3 protein [Caenorhabditis briggsae]
PdU002712v1.1	1771	gi|170575198|ref|XP_001893141.1|	5.21671e-78	DEAD/DEAH box helicase family protein [Brugia malayi] &gt;gi|158601006|gb|EDP38026.1| DEAD/DEAH box helicase family protein [Brugia malayi]
PdU002713v1.1	1768	gi|324517464|gb|ADY46828.1|	6.40702e-52	Pyrroline-5-carboxylate reductase [Ascaris suum]
PdU002718v1.1	1759	gi|324504454|gb|ADY41924.1|	4.96093e-105	Fatty-acid amide hydrolase 2 [Ascaris suum]
PdU002719v1.1	1771	gi|308465047|ref|XP_003094786.1|	2.6071e-53	CRE-TWK-9 protein [Caenorhabditis remanei] &gt;gi|308246956|gb|EFO90908.1| CRE-TWK-9 protein [Caenorhabditis remanei]
PdU002724v1.1	1766	gi|324501965|gb|ADY40870.1|	1.13033e-165	6-phosphofructokinase [Ascaris suum]
PdU002725v1.1	1768	gi|312073082|ref|XP_003139360.1|	1.68124e-177	ube1-prov protein [Loa loa] &gt;gi|307765477|gb|EFO24711.1| ube1-prov protein [Loa loa]
PdU002727v1.1	1768	gi|17560876|ref|NP_505228.1|	1.17306e-37	O-ACyltransferase homolog family member (oac-29) [Caenorhabditis elegans] &gt;gi|351050019|emb|CCD64092.1| Protein OAC-29 [Caenorhabditis elegans]
PdU002728v1.1	1766	gi|324504469|gb|ADY41931.1|	1.65507e-116	Serine/threonine-protein kinase SIK2 [Ascaris suum]
PdU002729v1.1	1760	gi|357449991|ref|XP_003595272.1|	9.50863e-56	Heat shock protein [Medicago truncatula] &gt;gi|355484320|gb|AES65523.1| Heat shock protein [Medicago truncatula]
PdU002730v1.1	1765	gi|170589253|ref|XP_001899388.1|	0	Sec23/Sec24 trunk domain containing protein [Brugia malayi] &gt;gi|158593601|gb|EDP32196.1| Sec23/Sec24 trunk domain containing protein [Brugia malayi]
PdU002731v1.1	1768	gi|324503991|gb|ADY41723.1|	0	V-type proton ATPase 116 kDa subunit a [Ascaris suum]
PdU002732v1.1	1766	gi|71994313|ref|NP_001022888.1|	4.21859e-112	hypothetical protein Y48A6B.6 [Caenorhabditis elegans] &gt;gi|50470587|emb|CAA19530.3| Protein KVS-4, isoform a [Caenorhabditis elegans]
PdU002734v1.1	1766	gi|324501705|gb|ADY40756.1|	8.15705e-140	BTB/POZ domain-containing protein 8 [Ascaris suum]
PdU002735v1.1	1762	gi|308496279|ref|XP_003110327.1|	3.15074e-67	CRE-NRF-5 protein [Caenorhabditis remanei] &gt;gi|308243668|gb|EFO87620.1| CRE-NRF-5 protein [Caenorhabditis remanei]
PdU002737v1.1	1765	gi|324506941|gb|ADY42950.1|	2.86127e-177	Acyl-CoA synthetase family member 2 [Ascaris suum]
PdU002738v1.1	1759	gi|170575198|ref|XP_001893141.1|	3.46758e-74	DEAD/DEAH box helicase family protein [Brugia malayi] &gt;gi|158601006|gb|EDP38026.1| DEAD/DEAH box helicase family protein [Brugia malayi]
PdU002740v1.1	1760	gi|341889257|gb|EGT45192.1|	1.59951e-103	hypothetical protein CAEBREN_01824 [Caenorhabditis brenneri]
PdU002741v1.1	1755	gi|17569815|ref|NP_508409.1|	5.9669e-151	HEXosaminidase family member (hex-1) [Caenorhabditis elegans] &gt;gi|6919908|sp|Q22492.1|HEXA_CAEEL RecName: Full=Beta-hexosaminidase A; AltName: Full=Beta-N-acetylhexosaminidase; AltName: Full=N-acetyl-beta-glucosaminidase; Flags: Precursor &gt;gi|152942507|emb|CAO72174.1| hexosaminidase [Caenorhabditis elegans] &gt;gi|351061181|emb|CCD68941.1| Protein HEX-1 [Caenorhabditis elegans]
PdU002742v1.1	1765	gi|170574229|ref|XP_001892719.1|	1.20279e-58	SET domain containing protein [Brugia malayi] &gt;gi|158601529|gb|EDP38422.1| SET domain containing protein [Brugia malayi]
PdU002743v1.1	1759	gi|324506758|gb|ADY42877.1|	3.95823e-78	Vacuolar fusion protein CCZ1 [Ascaris suum]
PdU002744v1.1	1757	gi|324513367|gb|ADY45496.1|	3.54701e-111	UDP-galactose/UDP-N-acetylglucosamine transporter srf-3 [Ascaris suum]
PdU002746v1.1	1753	gi|339248393|ref|XP_003373184.1|	8.03182e-39	innexin unc-9 [Trichinella spiralis] &gt;gi|316970768|gb|EFV54644.1| innexin unc-9 [Trichinella spiralis]
PdU002747v1.1	1752	gi|170582750|ref|XP_001896269.1|	2.72867e-79	BTB/POZ domain containing protein [Brugia malayi] &gt;gi|158596554|gb|EDP34882.1| BTB/POZ domain containing protein [Brugia malayi]
PdU002748v1.1	1760	gi|324510140|gb|ADY44245.1|	3.04467e-70	RAG1-activating protein 1 [Ascaris suum]
PdU002749v1.1	1749	gi|312074015|ref|XP_003139780.1|	1.73219e-142	POT family protein [Loa loa] &gt;gi|307765053|gb|EFO24287.1| POT family protein [Loa loa]
PdU002750v1.1	1760	gi|268579975|ref|XP_002644970.1|	6.87785e-22	Hypothetical protein CBG10934 [Caenorhabditis briggsae]
PdU002754v1.1	1745	gi|321475467|gb|EFX86430.1|	3.05933e-14	hypothetical protein DAPPUDRAFT_313131 [Daphnia pulex]
PdU002755v1.1	1758	gi|324501745|gb|ADY40774.1|	2.09397e-87	Unknown [Ascaris suum]
PdU002756v1.1	1755	gi|324501936|gb|ADY40856.1|	0	Sodium/potassium-transporting ATPase subunit alpha [Ascaris suum]
PdU002757v1.1	1757	gi|312087127|ref|XP_003145348.1|	0	hypothetical protein LOAG_09773 [Loa loa] &gt;gi|307759488|gb|EFO18722.1| hypothetical protein LOAG_09773 [Loa loa]
PdU002758v1.1	1758	gi|324509564|gb|ADY44019.1|	4.43524e-146	Phosphatidylserine synthase 1 [Ascaris suum]
PdU002760v1.1	1761	gi|324511510|gb|ADY44789.1|	1.09493e-144	V-type proton ATPase subunit C [Ascaris suum]
PdU002762v1.1	1752	gi|312072623|ref|XP_003139149.1|	1.82605e-83	RGC/RGC protein kinase [Loa loa] &gt;gi|307765685|gb|EFO24919.1| RGC/RGC protein kinase [Loa loa]
PdU002764v1.1	1755	gi|324500824|gb|ADY40376.1|	2.95448e-158	Low-density lipoprotein receptor-related protein 1B, partial [Ascaris suum]
PdU002765v1.1	1755	gi|312073134|ref|XP_003139383.1|	8.25373e-68	hypothetical protein LOAG_03798 [Loa loa] &gt;gi|307765450|gb|EFO24684.1| hypothetical protein LOAG_03798 [Loa loa]
PdU002767v1.1	1754	gi|324508074|gb|ADY43412.1|	3.03083e-70	Gut esterase 1 [Ascaris suum]
PdU002768v1.1	1755	gi|341894720|gb|EGT50655.1|	4.70598e-164	hypothetical protein CAEBREN_32446 [Caenorhabditis brenneri]
PdU002769v1.1	1746	gi|308504475|ref|XP_003114421.1|	2.04148e-143	hypothetical protein CRE_27348 [Caenorhabditis remanei] &gt;gi|308261806|gb|EFP05759.1| hypothetical protein CRE_27348 [Caenorhabditis remanei]
PdU002770v1.1	1753	gi|17536887|ref|NP_494654.1|	1.0321e-94	hypothetical protein Y8A9A.2 [Caenorhabditis elegans] &gt;gi|373220050|emb|CCD71757.1| Protein Y8A9A.2 [Caenorhabditis elegans]
PdU002771v1.1	1751	gi|312088496|ref|XP_003145885.1|	4.58195e-18	hypothetical protein LOAG_10310 [Loa loa] &gt;gi|307758951|gb|EFO18185.1| hypothetical protein LOAG_10310 [Loa loa]
PdU002772v1.1	1752	gi|237845595|ref|XP_002372095.1|	9.53182e-24	hypothetical protein, conserved [Toxoplasma gondii ME49] &gt;gi|211969759|gb|EEB04955.1| hypothetical protein, conserved [Toxoplasma gondii ME49]
PdU002773v1.1	1750	gi|324505708|gb|ADY42449.1|	2.0367e-159	Neuronal acetylcholine receptor subunit alpha-10 [Ascaris suum]
PdU002774v1.1	1752	gi|324501983|gb|ADY40877.1|	6.31643e-177	Nephrin [Ascaris suum]
PdU002775v1.1	1752	gi|312074046|ref|XP_003139794.1|	2.40581e-168	GTP-binding protein AGP-1 [Loa loa] &gt;gi|307765043|gb|EFO24277.1| GTP-binding protein AGP-1 [Loa loa]
PdU002776v1.1	1752	gi|324512993|gb|ADY45363.1|	5.77961e-138	85 kDa calcium-independent phospholipase A2 [Ascaris suum]
PdU002777v1.1	1752	gi|324518378|gb|ADY47085.1|	2.74772e-55	Translational activator of cytochrome c oxidase 1 [Ascaris suum]
PdU002778v1.1	1750	gi|324508893|gb|ADY43748.1|	1.62882e-124	Double-strand break repair protein mre-11 [Ascaris suum]
PdU002779v1.1	1750	gi|341883129|gb|EGT39064.1|	2.20141e-121	hypothetical protein CAEBREN_26404 [Caenorhabditis brenneri]
PdU002780v1.1	1750	gi|269993263|emb|CAL22705.2|	1.89411e-64	Protein K03H1.13, isoform a [Caenorhabditis elegans]
PdU002781v1.1	1751	gi|324504454|gb|ADY41924.1|	9.59315e-117	Fatty-acid amide hydrolase 2 [Ascaris suum]
PdU002782v1.1	1750	gi|312074134|ref|XP_003139834.1|	1.04174e-54	hypothetical protein LOAG_04249 [Loa loa] &gt;gi|307765000|gb|EFO24234.1| hypothetical protein LOAG_04249 [Loa loa]
PdU002783v1.1	1747	gi|324503972|gb|ADY41714.1|	5.27643e-91	FERM domain-containing protein 5 [Ascaris suum]
PdU002784v1.1	1754	gi|324501422|gb|ADY40634.1|	5.6369e-117	Hypoxia up-regulated protein 1 [Ascaris suum]
PdU002785v1.1	1735	gi|170588817|ref|XP_001899170.1|	0	probable transport protein Sec61 alpha subunit [Brugia malayi] &gt;gi|158593383|gb|EDP31978.1| probable transport protein Sec61 alpha subunit, putative [Brugia malayi]
PdU002788v1.1	1752	gi|268558474|ref|XP_002637227.1|	3.0734e-14	Hypothetical protein CBG18895 [Caenorhabditis briggsae]
PdU002789v1.1	1743	gi|268581031|ref|XP_002645498.1|	2.31548e-46	Hypothetical protein CBG22748 [Caenorhabditis briggsae] &gt;gi|187021579|emb|CAP39268.1| hypothetical protein CBG_22748 [Caenorhabditis briggsae AF16]
PdU002790v1.1	1738	gi|312069402|ref|XP_003137665.1|	3.11505e-43	RasGEF domain-containing protein [Loa loa] &gt;gi|307767170|gb|EFO26404.1| RasGEF domain-containing protein [Loa loa]
PdU002792v1.1	1748	gi|341877678|gb|EGT33613.1|	1.23058e-55	CBN-FOZI-1 protein [Caenorhabditis brenneri]
PdU002793v1.1	1738	gi|324514182|gb|ADY45786.1|	6.70598e-46	Monoacylglycerol lipase ABHD12 [Ascaris suum]
PdU002796v1.1	1743	gi|324513503|gb|ADY45548.1|	1.40802e-35	Tyrosine-protein kinase [Ascaris suum]
PdU002798v1.1	1740	gi|324509780|gb|ADY44101.1|	4.65479e-47	Transporter [Ascaris suum]
PdU002799v1.1	1738	gi|170586442|ref|XP_001897988.1|	2.40734e-11	hypothetical protein Bm1_32720 [Brugia malayi] &gt;gi|158594383|gb|EDP32967.1| hypothetical protein Bm1_32720 [Brugia malayi]
PdU002800v1.1	1743	gi|268581031|ref|XP_002645498.1|	3.45202e-50	Hypothetical protein CBG22748 [Caenorhabditis briggsae] &gt;gi|187021579|emb|CAP39268.1| hypothetical protein CBG_22748 [Caenorhabditis briggsae AF16]
PdU002802v1.1	1746	gi|341887272|gb|EGT43207.1|	5.67674e-69	hypothetical protein CAEBREN_18428 [Caenorhabditis brenneri]
PdU002804v1.1	1748	gi|324513928|gb|ADY45700.1|	5.09868e-102	Katanin p60 ATPase-containing subunit A1, partial [Ascaris suum] &gt;gi|324513930|gb|ADY45701.1| Katanin p60 ATPase-containing subunit A1, partial [Ascaris suum]
PdU002805v1.1	1745	gi|159126891|gb|EDP52007.1|	3.46801e-42	TPR domain protein [Aspergillus fumigatus A1163]
PdU002807v1.1	1739	gi|17506425|ref|NP_491955.1|	0	hypothetical protein K02F2.2 [Caenorhabditis elegans] &gt;gi|134182|sp|P27604.1|SAHH_CAEEL RecName: Full=Adenosylhomocysteinase; Short=AdoHcyase; AltName: Full=Protein dumpy-14; AltName: Full=S-adenosyl-L-homocysteine hydrolase &gt;gi|156326|gb|AAA28062.1| S-adenosylhomocysteine hydrolase [Caenorhabditis elegans] &gt;gi|298816|gb|AAB25906.1| S-adenosylhomocysteine hydrolase [Caenorhabditis elegan…
PdU002808v1.1	1745	gi|324507872|gb|ADY43328.1|	5.19146e-147	Solute carrier family 12 member 2, partial [Ascaris suum]
PdU002812v1.1	1743	gi|17539700|ref|NP_501487.1|	5.52103e-157	CaDHerin family member (cdh-5) [Caenorhabditis elegans] &gt;gi|351060023|emb|CCD67648.1| Protein CDH-5, isoform b [Caenorhabditis elegans]
PdU002814v1.1	1727	gi|170580854|ref|XP_001895436.1|	8.63715e-70	Micro-fibrillar-associated protein 1 C-terminus containing protein [Brugia malayi] &gt;gi|158597624|gb|EDP35722.1| Micro-fibrillar-associated protein 1 C-terminus containing protein [Brugia malayi]
PdU002815v1.1	1743	gi|324514441|gb|ADY45871.1|	1.02264e-102	Tyrosine-protein kinase kin-31 [Ascaris suum]
PdU002817v1.1	1742	gi|71998112|ref|NP_500018.3|	1.36062e-38	PLeXin family member (plx-1) [Caenorhabditis elegans] &gt;gi|373254494|emb|CCD72079.1| Protein PLX-1 [Caenorhabditis elegans]
PdU002820v1.1	1740	gi|312067542|ref|XP_003136792.1|	3.12781e-152	peptidase M16 inactive domain-containing protein [Loa loa] &gt;gi|307768052|gb|EFO27286.1| peptidase M16 inactive domain-containing protein [Loa loa]
PdU002821v1.1	1739	gi|312083499|ref|XP_003143887.1|	1.15926e-122	hypothetical protein LOAG_08307 [Loa loa] &gt;gi|307760949|gb|EFO20183.1| hypothetical protein LOAG_08307 [Loa loa]
PdU002823v1.1	1743	gi|312079155|ref|XP_003142052.1|	8.51772e-158	hypothetical protein LOAG_06468 [Loa loa] &gt;gi|307762787|gb|EFO22021.1| hypothetical protein LOAG_06468 [Loa loa]
PdU002824v1.1	1738	gi|308502145|ref|XP_003113257.1|	3.81673e-33	hypothetical protein CRE_25467 [Caenorhabditis remanei] &gt;gi|308265558|gb|EFP09511.1| hypothetical protein CRE_25467 [Caenorhabditis remanei]
PdU002827v1.1	1718	gi|193206291|ref|NP_501470.2|	1.2757e-81	CYtochrome P450 family member (cyp-33E2) [Caenorhabditis elegans] &gt;gi|351060038|emb|CCD67662.1| Protein CYP-33E2 [Caenorhabditis elegans]
PdU002829v1.1	1741	gi|324517091|gb|ADY46724.1|	8.32708e-113	Serine/threonine-protein kinase [Ascaris suum]
PdU002831v1.1	1739	gi|373220436|emb|CCD74380.1|	2.09916e-31	Protein T01B6.1 [Caenorhabditis elegans]
PdU002833v1.1	1727	gi|324509840|gb|ADY44124.1|	1.54512e-135	WD repeat and FYVE domain-containing protein 2 [Ascaris suum]
PdU002834v1.1	1736	gi|324503734|gb|ADY41616.1|	2.79143e-76	Zonadhesin [Ascaris suum]
PdU002836v1.1	1737	gi|324510646|gb|ADY44452.1|	1.92418e-93	UDP-glucuronosyltransferase ugt-48 [Ascaris suum]
PdU002839v1.1	1741	gi|307135411|gb|ADN33420.1|	2.55871e-154	ACR-5-like protein [Haemonchus contortus]
PdU002841v1.1	1738	gi|308492656|ref|XP_003108518.1|	6.53706e-134	CRE-SMGL-2 protein [Caenorhabditis remanei] &gt;gi|308248258|gb|EFO92210.1| CRE-SMGL-2 protein [Caenorhabditis remanei]
PdU002843v1.1	1737	gi|312084955|ref|XP_003144486.1|	6.61331e-94	histone acetyltransferase MYST1 [Loa loa] &gt;gi|307760350|gb|EFO19584.1| histone acetyltransferase MYST1 [Loa loa]
PdU002844v1.1	1734	gi|312071841|ref|XP_003138794.1|	1.44957e-141	hypothetical protein LOAG_03209 [Loa loa] &gt;gi|307766048|gb|EFO25282.1| hypothetical protein LOAG_03209 [Loa loa]
PdU002845v1.1	1738	gi|251825191|gb|ACT20729.1|	6.27319e-161	24-dehydrocholesterol reductase [Daphnia pulex] &gt;gi|321472718|gb|EFX83687.1| hypothetical protein DAPPUDRAFT_301658 [Daphnia pulex]
PdU002846v1.1	1736	gi|312067205|ref|XP_003136633.1|	4.19063e-56	hypothetical protein LOAG_01045 [Loa loa] &gt;gi|307768205|gb|EFO27439.1| hypothetical protein LOAG_01045 [Loa loa]
PdU002847v1.1	1737	gi|149239682|ref|XP_001525717.1|	1.78435e-123	heat shock protein SSA1 [Lodderomyces elongisporus NRRL YB-4239] &gt;gi|146451210|gb|EDK45466.1| heat shock protein SSA1 [Lodderomyces elongisporus NRRL YB-4239]
PdU002848v1.1	1736	gi|324502168|gb|ADY40956.1|	8.799e-30	Anillin-like protein 2 [Ascaris suum]
PdU002849v1.1	1737	gi|324507579|gb|ADY43213.1|	3.69479e-145	Trehalase [Ascaris suum]
PdU002850v1.1	1736	gi|242018945|ref|XP_002429929.1|	2.9021e-57	conserved hypothetical protein [Pediculus humanus corporis] &gt;gi|212514975|gb|EEB17191.1| conserved hypothetical protein [Pediculus humanus corporis]
PdU002853v1.1	1732	gi|268581031|ref|XP_002645498.1|	2.71628e-39	Hypothetical protein CBG22748 [Caenorhabditis briggsae] &gt;gi|187021579|emb|CAP39268.1| hypothetical protein CBG_22748 [Caenorhabditis briggsae AF16]
PdU002854v1.1	1732	gi|261260089|sp|A8WVX4.3|INX19_CAEBR	3.21435e-149	RecName: Full=Innexin-19 &gt;gi|309364536|emb|CAP24786.2| CBR-INX-19 protein [Caenorhabditis briggsae AF16]
PdU002855v1.1	1735	gi|296089684|emb|CBI39503.3|	6.92354e-43	unnamed protein product [Vitis vinifera]
PdU002858v1.1	1734	gi|324512304|gb|ADY45101.1|	1.34184e-62	DUOXA-like protein [Ascaris suum]
PdU002859v1.1	1733	gi|308511721|ref|XP_003118043.1|	1.2357e-116	hypothetical protein CRE_00382 [Caenorhabditis remanei] &gt;gi|308238689|gb|EFO82641.1| hypothetical protein CRE_00382 [Caenorhabditis remanei]
PdU002860v1.1	1736	gi|324506389|gb|ADY42730.1|	6.34636e-121	Sodium-dependent phosphate transporter 1 [Ascaris suum]
PdU002861v1.1	1732	gi|324509946|gb|ADY44165.1|	5.75336e-98	Espin [Ascaris suum]
PdU002863v1.1	1733	gi|193209197|ref|NP_507638.2|	3.59534e-116	hypothetical protein Y69H2.2 [Caenorhabditis elegans] &gt;gi|156557600|emb|CAB11570.2| Protein Y69H2.2 [Caenorhabditis elegans]
PdU002864v1.1	1731	gi|308474544|ref|XP_003099493.1|	2.41721e-96	hypothetical protein CRE_01188 [Caenorhabditis remanei] &gt;gi|308266682|gb|EFP10635.1| hypothetical protein CRE_01188 [Caenorhabditis remanei]
PdU002865v1.1	1735	gi|324506704|gb|ADY42856.1|	1.40728e-128	Ubiquitin carboxyl-terminal hydrolase 14 [Ascaris suum]
PdU002866v1.1	1732	gi|324508392|gb|ADY43543.1|	1.22145e-148	Calcium-independent phospholipase A2-gamma [Ascaris suum]
PdU002867v1.1	1733	gi|156375144|ref|XP_001629942.1|	1.54957e-26	predicted protein [Nematostella vectensis] &gt;gi|156216953|gb|EDO37879.1| predicted protein [Nematostella vectensis]
PdU002868v1.1	1731	gi|308488239|ref|XP_003106314.1|	7.14812e-40	CRE-FLR-4 protein [Caenorhabditis remanei] &gt;gi|308254304|gb|EFO98256.1| CRE-FLR-4 protein [Caenorhabditis remanei]
PdU002869v1.1	1726	gi|309371237|emb|CBX33002.1|	2.44402e-157	hypothetical protein CBG_19001 [Caenorhabditis briggsae AF16]
PdU002870v1.1	1730	gi|308502868|ref|XP_003113618.1|	7.09855e-64	hypothetical protein CRE_26243 [Caenorhabditis remanei] &gt;gi|308263577|gb|EFP07530.1| hypothetical protein CRE_26243 [Caenorhabditis remanei]
PdU002872v1.1	1731	gi|324500824|gb|ADY40376.1|	2.82244e-137	Low-density lipoprotein receptor-related protein 1B, partial [Ascaris suum]
PdU002874v1.1	1729	gi|324512242|gb|ADY45076.1|	1.00385e-126	Tau-tubulin kinase 1 [Ascaris suum]
PdU002875v1.1	1715	gi|324505955|gb|ADY42550.1|	1.80497e-27	Iroquois-class homeodomain protein irx-1 [Ascaris suum]
PdU002877v1.1	1729	gi|324507957|gb|ADY43365.1|	0	NADPH--cytochrome P450 reductase [Ascaris suum]
PdU002880v1.1	1721	gi|312071628|ref|XP_003138696.1|	9.18499e-72	hypothetical protein LOAG_03111 [Loa loa] &gt;gi|307766142|gb|EFO25376.1| hypothetical protein LOAG_03111 [Loa loa]
PdU002882v1.1	1728	gi|324506227|gb|ADY42663.1|	1.0926e-64	Ankyrin repeat and SAM domain-containing protein 6 [Ascaris suum]
PdU002883v1.1	1730	gi|324499566|gb|ADY39817.1|	4.99365e-126	DmX-like protein 1 [Ascaris suum]
PdU002884v1.1	1725	gi|308501647|ref|XP_003113008.1|	3.45012e-119	CRE-MOG-1 protein [Caenorhabditis remanei] &gt;gi|308265309|gb|EFP09262.1| CRE-MOG-1 protein [Caenorhabditis remanei]
PdU002885v1.1	1729	gi|324506639|gb|ADY42832.1|	2.93432e-110	TraB domain-containing protein [Ascaris suum]
PdU002887v1.1	1728	gi|25146605|ref|NP_741758.1|	4.77245e-44	Homeobox family member (ceh-18) [Caenorhabditis elegans] &gt;gi|1170307|sp|P41934.1|HM18_CAEEL RecName: Full=Homeobox protein ceh-18 &gt;gi|564041|gb|AAA52203.1| CEH-18 [Caenorhabditis elegans] &gt;gi|351063297|emb|CCD71431.1| Protein CEH-18, isoform a [Caenorhabditis elegans]
PdU002888v1.1	1725	gi|170586904|ref|XP_001898219.1|	1.85505e-72	Aspartyl/Asparaginyl beta-hydroxylase family protein [Brugia malayi] &gt;gi|158594614|gb|EDP33198.1| Aspartyl/Asparaginyl beta-hydroxylase family protein [Brugia malayi]
PdU002889v1.1	1722	gi|324506033|gb|ADY42583.1|	0	Mitogen-activated protein kinase mpk-1 [Ascaris suum]
PdU002890v1.1	1725	gi|170590974|ref|XP_001900246.1|	9.37381e-125	Conserved hypothetical protein [Brugia malayi] &gt;gi|158592396|gb|EDP30996.1| Conserved hypothetical protein, putative [Brugia malayi]
PdU002892v1.1	1726	gi|324501061|gb|ADY40478.1|	4.33651e-21	Rap guanine nucleotide exchange factor 1 [Ascaris suum]
PdU002893v1.1	1721	gi|324506180|gb|ADY42647.1|	2.02731e-103	Chaperone protein dnaJ 16 [Ascaris suum]
PdU002894v1.1	1723	gi|328769192|gb|EGF79236.1|	1.4369e-24	hypothetical protein BATDEDRAFT_35392 [Batrachochytrium dendrobatidis JAM81]
PdU002895v1.1	1727	gi|324510615|gb|ADY44439.1|	5.36001e-104	Cytosolic beta-glucosidase [Ascaris suum]
PdU002898v1.1	1727	gi|324507757|gb|ADY43283.1|	1.16942e-175	Protein FAM116B [Ascaris suum]
PdU002899v1.1	1726	gi|351059112|emb|CCD66964.1|	8.81441e-107	Protein F40A3.5 [Caenorhabditis elegans]
PdU002900v1.1	1725	gi|324517153|gb|ADY46739.1|	6.9679e-112	Unknown [Ascaris suum]
PdU002903v1.1	1725	gi|333965883|gb|AEG32648.1|	7.41414e-13	Chaperone protein dnaJ [Thermus thermophilus SG0.5JP17-16]
PdU002904v1.1	1726	gi|17541374|ref|NP_501844.1|	0	GLutamate Transporter family member (glt-3) [Caenorhabditis elegans] &gt;gi|3023678|sp|Q21353.1|EAA3_CAEEL RecName: Full=Putative sodium-dependent excitatory amino acid transporter glt-3 &gt;gi|3878377|emb|CAA93084.1| Protein GLT-3 [Caenorhabditis elegans]
PdU002905v1.1	1720	gi|324502642|gb|ADY41161.1|	1.74736e-147	Kinesin heavy chain [Ascaris suum]
PdU002908v1.1	1723	gi|341884857|gb|EGT40792.1|	0	CBN-CTL-2 protein [Caenorhabditis brenneri]
PdU002909v1.1	1721	gi|326930008|ref|XP_003211145.1|	1.84642e-80	PREDICTED: apoptosis-inducing factor 3-like isoform 2 [Meleagris gallopavo]
PdU002914v1.1	1719	gi|324502244|gb|ADY40989.1|	1.40067e-104	DNA-directed RNA polymerase III subunit RPC2 [Ascaris suum]
PdU002915v1.1	1685	gi|308491358|ref|XP_003107870.1|	5.70626e-119	hypothetical protein CRE_12709 [Caenorhabditis remanei] &gt;gi|308249817|gb|EFO93769.1| hypothetical protein CRE_12709 [Caenorhabditis remanei]
PdU002916v1.1	1722	gi|348542084|ref|XP_003458516.1|	2.45098e-24	PREDICTED: uncharacterized protein K02A2.6-like [Oreochromis niloticus]
PdU002917v1.1	1720	gi|324508162|gb|ADY43450.1|	6.30191e-97	GTP-binding protein 6 [Ascaris suum]
PdU002918v1.1	1721	gi|268578069|ref|XP_002644017.1|	4.61163e-31	C. briggsae CBR-GNRR-6 protein [Caenorhabditis briggsae]
PdU002919v1.1	1722	gi|312082745|ref|XP_003143571.1|	7.42717e-114	phosphatidylinositol 3 [Loa loa] &gt;gi|307761264|gb|EFO20498.1| phosphatidylinositol 3 [Loa loa]
PdU002920v1.1	1721	gi|324513889|gb|ADY45689.1|	5.41939e-165	Alpha-1,3-mannosyltransferase ALG2 [Ascaris suum]
PdU002921v1.1	1717	gi|324511077|gb|ADY44623.1|	2.56441e-82	Metallophosphoesterase F40B5.2 [Ascaris suum]
PdU002922v1.1	1721	gi|312081291|ref|XP_003142965.1|	4.4643e-143	DRP-1 protein [Loa loa] &gt;gi|307761869|gb|EFO21103.1| DRP-1 protein [Loa loa]
PdU002923v1.1	1714	gi|170578053|ref|XP_001894246.1|	6.34549e-57	hypothetical protein Bm1_13910 [Brugia malayi] &gt;gi|158599248|gb|EDP36920.1| hypothetical protein Bm1_13910 [Brugia malayi]
PdU002925v1.1	1720	gi|268533080|ref|XP_002631668.1|	5.22753e-51	Hypothetical protein CBG20861 [Caenorhabditis briggsae] &gt;gi|187023121|emb|CAP37801.1| hypothetical protein CBG_20861 [Caenorhabditis briggsae AF16]
PdU002926v1.1	1724	gi|324511077|gb|ADY44623.1|	2.18116e-89	Metallophosphoesterase F40B5.2 [Ascaris suum]
PdU002927v1.1	1718	gi|324515137|gb|ADY46102.1|	1.87558e-133	Dual specificity mitogen-activated protein kinase kinase 6 [Ascaris suum]
PdU002929v1.1	1721	gi|268581743|ref|XP_002645855.1|	3.45005e-111	Hypothetical protein CBG07592 [Caenorhabditis briggsae] &gt;gi|187033299|emb|CAP27535.1| CBR-SPRR-2 protein [Caenorhabditis briggsae AF16]
PdU002931v1.1	1721	gi|110763884|ref|XP_001122537.1|	4.05656e-128	PREDICTED: RuvB-like 2 [Apis mellifera]
PdU002932v1.1	1697	gi|115533160|ref|NP_001041102.1|	2.08151e-177	hypothetical protein F21A3.2 [Caenorhabditis elegans]
PdU002933v1.1	1713	gi|268577933|ref|XP_002643949.1|	2.33552e-51	Hypothetical protein CBG17306 [Caenorhabditis briggsae]
PdU002937v1.1	1719	gi|341901729|gb|EGT57664.1|	2.43392e-40	hypothetical protein CAEBREN_06632 [Caenorhabditis brenneri]
PdU002938v1.1	1709	gi|324513745|gb|ADY45634.1|	4.4637e-111	Intramembrane protease 2 [Ascaris suum]
PdU002939v1.1	1717	gi|312076963|ref|XP_003141094.1|	0	hypothetical protein LOAG_05509 [Loa loa] &gt;gi|307763741|gb|EFO22975.1| hypothetical protein LOAG_05509 [Loa loa]
PdU002940v1.1	1718	gi|156375144|ref|XP_001629942.1|	1.38849e-19	predicted protein [Nematostella vectensis] &gt;gi|156216953|gb|EDO37879.1| predicted protein [Nematostella vectensis]
[truncated: 13,749 more rows]
